# Supplementary material for: Synthesis of zigzag- and fjord-edged nanographene with dual amplified spontaneous emission
Source: Chem Sci. 2022 Oct 18;13(44):13040–5. doi: 10.1039/d2sc04208h (PMC9667923; doi:10.1039/d2sc04208h)
Supplement: SC-013-D2SC04208H-s002 [file SC-013-D2SC04208H-s002.cif]

# Electronic Supplementary Material (ESI) for Chemical Science.
# This journal is © The Royal Society of Chemistry 2022

####################################################################### 
# 
# This file contains crystal structure data downloaded from the 
# Cambridge Structural Database (CSD) hosted by the Cambridge 
# Crystallographic Data Centre (CCDC).
# 
# Full information about CCDC data access policies and citation 
# guidelines are available at http://www.ccdc.cam.ac.uk/access/V1 
# 
# Audit and citation data items may have been added by the CCDC. 
# Please retain this information to preserve the provenance of 
# this file and to allow appropriate attribution of the data. 
# 
#######################################################################

data_mo_xxs_dbdnc_pl3_a
_database_code_depnum_ccdc_archive 'CCDC 2167126'
loop_
_audit_author_name
_audit_author_address
'Vasylevskyi Serhii '
;Okinawa Institute of Science and Technology Graduate University
Japan
;
_audit_update_record             
;
2022-04-18 deposited with the CCDC.	2022-10-17 downloaded from the CCDC.
;
_audit_creation_date             2022-03-08
_audit_creation_method           
;
Olex2 1.5
(compiled 2021.12.09 svn.r5202d8cf for OlexSys, GUI svn.r6439)
;
_shelx_SHELXL_version_number     2019/1
loop_
_audit_author_email
serhii.vasylevskyi@oist.jp
_chemical_name_common            ?
_chemical_name_systematic        ?
_chemical_formula_moiety         '2(C72 H58), C6 H6'
_chemical_formula_sum            'C150 H122'
_chemical_formula_weight         1924.47
_chemical_melting_point          ?
_chemical_oxdiff_formula         'C11 H10 N O'
loop_
_atom_type_symbol
_atom_type_description
_atom_type_scat_dispersion_real
_atom_type_scat_dispersion_imag
_atom_type_scat_source
C C 0.0033 0.0016 'International Tables Vol C Tables 4.2.6.8 and 6.1.1.4'
H H 0.0000 0.0000 'International Tables Vol C Tables 4.2.6.8 and 6.1.1.4'

_shelx_space_group_comment       
;
The symmetry employed for this shelxl refinement is uniquely defined
by the following loop, which should always be used as a source of
symmetry information in preference to the above space-group names.
They are only intended as comments.
;
_space_group_crystal_system      triclinic
_space_group_IT_number           2
_space_group_name_H-M_alt        'P -1'
_space_group_name_Hall           '-P 1'
loop_
_space_group_symop_operation_xyz
'x, y, z'
'-x, -y, -z'

_cell_length_a                   18.1166(5)
_cell_length_b                   19.1083(9)
_cell_length_c                   19.7848(10)
_cell_angle_alpha                114.665(5)
_cell_angle_beta                 95.802(3)
_cell_angle_gamma                90.221(3)
_cell_volume                     6184.2(5)
_cell_formula_units_Z            2
_cell_measurement_reflns_used    12203
_cell_measurement_temperature    100.00(10)
_cell_measurement_theta_max      30.9720
_cell_measurement_theta_min      2.0860
_shelx_estimated_absorpt_T_max   0.994
_shelx_estimated_absorpt_T_min   0.987
_exptl_absorpt_coefficient_mu    0.058
_exptl_absorpt_correction_T_max  1.00000
_exptl_absorpt_correction_T_min  0.76783
_exptl_absorpt_correction_type   multi-scan
_exptl_absorpt_process_details   
;
CrysAlisPro 1.171.41.115a (Rigaku Oxford Diffraction, 2021)
Empirical absorption correction using spherical harmonics,
implemented in SCALE3 ABSPACK scaling algorithm.
;
_exptl_absorpt_special_details   ?
_exptl_crystal_colour            'metallic dark blue'
_exptl_crystal_colour_lustre     metallic
_exptl_crystal_colour_modifier   dark
_exptl_crystal_colour_primary    blue
_exptl_crystal_density_diffrn    1.033
_exptl_crystal_density_meas      ?
_exptl_crystal_density_method    ?
_exptl_crystal_description       block
_exptl_crystal_F_000             2044
_exptl_crystal_size_max          0.23
_exptl_crystal_size_mid          0.135
_exptl_crystal_size_min          0.112
_exptl_transmission_factor_max   ?
_exptl_transmission_factor_min   ?
_diffrn_reflns_av_R_equivalents  0.1176
_diffrn_reflns_av_unetI/netI     0.1030
_diffrn_reflns_Laue_measured_fraction_full 0.975
_diffrn_reflns_Laue_measured_fraction_max 0.971
_diffrn_reflns_limit_h_max       22
_diffrn_reflns_limit_h_min       -20
_diffrn_reflns_limit_k_max       23
_diffrn_reflns_limit_k_min       -23
_diffrn_reflns_limit_l_max       24
_diffrn_reflns_limit_l_min       -24
_diffrn_reflns_number            88875
_diffrn_reflns_point_group_measured_fraction_full 0.975
_diffrn_reflns_point_group_measured_fraction_max 0.971
_diffrn_reflns_theta_full        25.242
_diffrn_reflns_theta_max         26.372
_diffrn_reflns_theta_min         1.950
_diffrn_ambient_environment      N~2~
_diffrn_ambient_temperature      100.00(10)
_diffrn_detector                 'Bruker APEX2 area detector'
_diffrn_detector_area_resol_mean 7.9
_diffrn_detector_type            'CCD area detector'
_diffrn_measured_fraction_theta_full 0.975
_diffrn_measured_fraction_theta_max 0.971
_diffrn_measurement_details      
;
List of Runs (angles in degrees, time in seconds):

  # Type    Start    End  Width  t~exp~   \w     \q     \k     \f   Frames
#--------------------------------------------------------------------------
  1  \f   -339.92  20.48   1.70   34.00  19.67  -0.86 -59.25    --   212
  2  \w    -63.36 -19.16   1.70   34.00    --  -22.05  94.56   1.16   26
;
_diffrn_measurement_device       'three-circle diffractometer'
_diffrn_measurement_device_type  'Bruker SMART APEX2 area detector'
_diffrn_measurement_method       '\w and \f scans'
_diffrn_orient_matrix_type       
'CrysAlisPro convention (1999,Acta A55,543-557)'
_diffrn_orient_matrix_UB_11      -0.0045697000
_diffrn_orient_matrix_UB_12      0.0172650000
_diffrn_orient_matrix_UB_13      -0.0255884000
_diffrn_orient_matrix_UB_21      0.0050733000
_diffrn_orient_matrix_UB_22      0.0370707000
_diffrn_orient_matrix_UB_23      0.0302637000
_diffrn_orient_matrix_UB_31      0.0388087000
_diffrn_orient_matrix_UB_32      -0.0006984000
_diffrn_orient_matrix_UB_33      -0.0024135000
_diffrn_radiation_monochromator  'mirror optics'
_diffrn_radiation_probe          x-ray
_diffrn_radiation_type           'Mo K\a'
_diffrn_radiation_wavelength     0.71073
_diffrn_source                   'microfocus sealed X-ray tube'
_diffrn_source_type              'Incoatec I\ms'
_reflns_Friedel_coverage         0.000
_reflns_Friedel_fraction_full    .
_reflns_Friedel_fraction_max     .
_reflns_number_gt                15877
_reflns_number_total             24548
_reflns_special_details          
;
 Reflections were merged by SHELXL according to the crystal
 class for the calculation of statistics and refinement.
 
 Structure factors included contributions from the .fab file.
 
 _reflns_Friedel_fraction is defined as the number of unique
 Friedel pairs measured divided by the number that would be
 possible theoretically, ignoring centric projections and
 systematic absences.
;
_reflns_threshold_expression     'I > 2\s(I)'
_computing_cell_refinement       'CrysAlisPro 1.171.41.115a (Rigaku OD, 2021)'
_computing_data_collection       'CrysAlisPro 1.171.41.115a (Rigaku OD, 2021)'
_computing_data_reduction        'CrysAlisPro 1.171.41.115a (Rigaku OD, 2021)'
_computing_molecular_graphics    'Olex2 1.5 (Dolomanov et al., 2009)'
_computing_publication_material  'Olex2 1.5 (Dolomanov et al., 2009)'
_computing_structure_refinement  'XL  (Sheldrick, 2008)'
_computing_structure_solution    'SHELXT 2018/2 (Sheldrick, 2018)'
_refine_diff_density_max         0.281
_refine_diff_density_min         -0.243
_refine_diff_density_rms         0.053
_refine_ls_extinction_coef       .
_refine_ls_extinction_method     none
_refine_ls_goodness_of_fit_ref   1.020
_refine_ls_hydrogen_treatment    constr
_refine_ls_matrix_type           full
_refine_ls_number_parameters     1375
_refine_ls_number_reflns         24548
_refine_ls_number_restraints     0
_refine_ls_R_factor_all          0.1181
_refine_ls_R_factor_gt           0.0771
_refine_ls_restrained_S_all      1.020
_refine_ls_shift/su_max          0.001
_refine_ls_shift/su_mean         0.000
_refine_ls_structure_factor_coef Fsqd
_refine_ls_weighting_details     
'w=1/[\s^2^(Fo^2^)+(0.0558P)^2^+2.8615P] where P=(Fo^2^+2Fc^2^)/3'
_refine_ls_weighting_scheme      calc
_refine_ls_wR_factor_gt          0.1518
_refine_ls_wR_factor_ref         0.1729
_refine_special_details          ?
_olex2_refinement_description    
;
1. Fixed Uiso
 At 1.2 times of:
  All C(H) groups
 At 1.5 times of:
  All C(H,H,H) groups
2.a Aromatic/amide H refined with riding coordinates:
 C3(H3), C15(H15), C19(H19), C22(H22), C23(H23), C42(H42), C43(H43), C47(H47),
 C58(H58), C59(H59), C89(H89), C91(H91), C97(H97), C99(H99), C100(H100),
 C106(H106), C113(H113), C125(H125), C130(H130), C143(H143), C144(H144),
 C145(H145), C20(H20), C25(H25), C33(H33), C34(H34), C57(H57), C61(H61),
 C67(H67), C76(H76), C92(H92), C98(H98), C109(H109), C110(H110), C116(H116),
 C118(H118), C122(H122), C128(H128), C131(H131), C136(H136), C137(H137),
 C140(H140), C142(H142), C148(H148), C35(H35), C69(H69), C73(H73), C127(H127),
 C139(H139), C147(H147)
2.b Idealised Me refined as rotating group:
 C2(H2A,H2B,H2C), C5(H5A,H5B,H5C), C7(H7A,H7B,H7C), C21(H21A,H21B,H21C),
 C51(H51A,H51B,H51C), C53(H53A,H53B,H53C), C103(H10A,H10B,H10C), C111(H11A,H11B,
 H11C), C115(H11D,H11E,H11F), C121(H12A,H12B,H12C), C129(H12D,H12E,H12F),
 C133(H13A,H13B,H13C), C9(H9A,H9B,H9C), C17(H17A,H17B,H17C), C29(H29A,H29B,
 H29C), C31(H31A,H31B,H31C), C37(H37A,H37B,H37C), C65(H65A,H65B,H65C), C71(H71A,
 H71B,H71C), C117(H11G,H11H,H11I), C119(H11J,H11K,H11L), C123(H12G,H12H,H12I),
 C141(H14A,H14B,H14C), C149(H14D,H14E,H14F)
;
_atom_sites_solution_hydrogens   geom
_atom_sites_solution_primary     ?
_atom_sites_solution_secondary   ?
loop_
_atom_site_label
_atom_site_type_symbol
_atom_site_fract_x
_atom_site_fract_y
_atom_site_fract_z
_atom_site_U_iso_or_equiv
_atom_site_adp_type
_atom_site_occupancy
_atom_site_site_symmetry_order
_atom_site_calc_flag
_atom_site_refinement_flags_posn
_atom_site_refinement_flags_adp
_atom_site_refinement_flags_occupancy
_atom_site_disorder_assembly
_atom_site_disorder_group
C1 C 0.36250(12) 0.87610(13) 0.43949(13) 0.0148(5) Uani 1 1 d . . . . .
C2 C 0.42799(17) 0.68965(18) 0.76732(18) 0.0358(7) Uani 1 1 d . . . . .
H2A H 0.425629 0.669891 0.805530 0.054 Uiso 1 1 calc R U . . .
H2B H 0.479947 0.694825 0.759571 0.054 Uiso 1 1 calc R U . . .
H2C H 0.400249 0.653722 0.720243 0.054 Uiso 1 1 calc R U . . .
C3 C 0.46888(14) 0.81419(17) 0.71573(15) 0.0263(6) Uani 1 1 d . . . . .
H3 H 0.512468 0.807525 0.742974 0.032 Uiso 1 1 calc R U . . .
C4 C 0.22691(12) 0.85933(14) 0.40931(13) 0.0144(5) Uani 1 1 d . . . . .
C5 C 0.09946(14) 0.96591(16) 0.21461(15) 0.0251(6) Uani 1 1 d . . . . .
H5A H 0.055028 0.954914 0.233673 0.038 Uiso 1 1 calc R U . . .
H5B H 0.089652 1.006466 0.197274 0.038 Uiso 1 1 calc R U . . .
H5C H 0.140915 0.983190 0.254665 0.038 Uiso 1 1 calc R U . . .
C6 C 0.37626(12) 0.88905(14) 0.30174(13) 0.0154(5) Uani 1 1 d . . . . .
C7 C 0.14848(17) 0.68223(17) 0.10483(17) 0.0335(7) Uani 1 1 d . . . . .
H7A H 0.159153 0.641759 0.056920 0.050 Uiso 1 1 calc R U . . .
H7B H 0.101398 0.668804 0.118006 0.050 Uiso 1 1 calc R U . . .
H7C H 0.188577 0.686977 0.143880 0.050 Uiso 1 1 calc R U . . .
C8 C 0.28386(12) 0.85552(13) 0.52545(13) 0.0129(5) Uani 1 1 d . . . . .
C11 C 0.08935(13) 0.97511(15) 0.74329(14) 0.0195(6) Uani 1 1 d . . . . .
C12 C 0.29744(12) 0.86967(14) 0.38997(13) 0.0140(5) Uani 1 1 d . . . . .
C15 C -0.02057(14) 0.76831(19) 0.18771(16) 0.0343(7) Uani 1 1 d . . . . .
H15 H -0.017338 0.769300 0.140485 0.041 Uiso 1 1 calc R U . . .
C18 C 0.35589(12) 0.86543(13) 0.50604(13) 0.0134(5) Uani 1 1 d . . . . .
C19 C 0.14074(13) 0.89759(16) 0.08621(14) 0.0221(6) Uani 1 1 d . . . . .
H19 H 0.138949 0.945229 0.081845 0.027 Uiso 1 1 calc R U . . .
C21 C 0.38312(13) 0.89349(16) 0.08870(14) 0.0205(6) Uani 1 1 d . . . . .
H21A H 0.361675 0.843271 0.081208 0.031 Uiso 1 1 calc R U . . .
H21B H 0.390728 0.892833 0.040099 0.031 Uiso 1 1 calc R U . . .
H21C H 0.349172 0.933784 0.113413 0.031 Uiso 1 1 calc R U . . .
C22 C 0.38365(13) 0.89298(14) 0.23329(13) 0.0163(5) Uani 1 1 d . . . . .
H22 H 0.340649 0.883080 0.198295 0.020 Uiso 1 1 calc R U . . .
C23 C 0.08120(13) 0.99207(16) 0.81725(15) 0.0228(6) Uani 1 1 d . . . . .
H23 H 0.095988 1.042178 0.854626 0.027 Uiso 1 1 calc R U . . .
C24 C 0.30339(12) 0.87185(14) 0.31907(13) 0.0144(5) Uani 1 1 d . . . . .
C26 C 0.22000(12) 0.85567(13) 0.47923(13) 0.0143(5) Uani 1 1 d . . . . .
C38 C 0.43357(13) 0.89275(14) 0.42282(14) 0.0176(5) Uani 1 1 d . . . . .
C41 C 0.45817(13) 0.91009(15) 0.13797(14) 0.0199(6) Uani 1 1 d . . . . .
C42 C 0.20716(12) 0.85560(14) 0.61903(13) 0.0146(5) Uani 1 1 d . . . . .
H42 H 0.202592 0.854046 0.665808 0.017 Uiso 1 1 calc R U . . .
C43 C 0.49483(13) 0.89731(16) 0.47284(15) 0.0226(6) Uani 1 1 d . . . . .
H43 H 0.542486 0.909481 0.463337 0.027 Uiso 1 1 calc R U . . .
C45 C 0.03228(14) 0.80298(17) 0.31805(15) 0.0260(6) Uani 1 1 d . . . . .
C46 C 0.16184(12) 0.84740(14) 0.35778(13) 0.0161(5) Uani 1 1 d . . . . .
C47 C 0.47584(14) 0.83807(17) 0.66031(15) 0.0259(6) Uani 1 1 d . . . . .
H47 H 0.524125 0.847372 0.650074 0.031 Uiso 1 1 calc R U . . .
C51 C 0.50998(14) 0.84635(17) 0.09712(15) 0.0281(7) Uani 1 1 d . . . . .
H51A H 0.558646 0.856386 0.126897 0.042 Uiso 1 1 calc R U . . .
H51B H 0.515771 0.845667 0.048137 0.042 Uiso 1 1 calc R U . . .
H51C H 0.488601 0.796332 0.090270 0.042 Uiso 1 1 calc R U . . .
C53 C 0.49075(14) 0.98807(17) 0.14798(16) 0.0277(6) Uani 1 1 d . . . . .
H53A H 0.457805 1.028653 0.174517 0.042 Uiso 1 1 calc R U . . .
H53B H 0.495574 0.987286 0.098783 0.042 Uiso 1 1 calc R U . . .
H53C H 0.539802 0.998324 0.177077 0.042 Uiso 1 1 calc R U . . .
C56 C 0.43927(12) 0.90250(14) 0.35394(14) 0.0169(5) Uani 1 1 d . . . . .
C58 C 0.24119(13) 0.85762(14) 0.26938(13) 0.0171(5) Uani 1 1 d . . . . .
H58 H 0.246052 0.857940 0.222151 0.021 Uiso 1 1 calc R U . . .
C59 C -0.10357(14) 0.94148(18) 0.48966(16) 0.0307(7) Uani 1 1 d . . . . .
H59 H -0.142021 0.959029 0.465134 0.037 Uiso 1 1 calc R U . . .
C64 C 0.27623(12) 0.84842(13) 0.59421(13) 0.0148(5) Uani 1 1 d . . . . .
C68 C 0.11912(12) 0.89383(15) 0.15033(14) 0.0179(5) Uani 1 1 d . . . . .
C70 C 0.16963(13) 0.84237(15) 0.28483(13) 0.0174(5) Uani 1 1 d . . . . .
C75 C 0.10828(13) 0.82277(15) 0.23001(14) 0.0202(6) Uani 1 1 d . . . . .
C77 C 0.09090(13) 0.83759(16) 0.37734(14) 0.0210(6) Uani 1 1 d . . . . .
C78 C 0.12040(12) 0.82341(15) 0.15627(13) 0.0170(5) Uani 1 1 d . . . . .
C79 C 0.01275(13) 0.89613(16) 0.56550(14) 0.0212(6) Uani 1 1 d . . . . .
C81 C 0.14279(13) 0.75797(15) 0.09818(14) 0.0204(6) Uani 1 1 d . . . . .
C82 C 0.42080(13) 0.86733(14) 0.55415(14) 0.0168(5) Uani 1 1 d . . . . .
C84 C 0.45013(13) 0.91045(15) 0.21469(14) 0.0182(5) Uani 1 1 d . . . . .
C85 C 0.04190(13) 0.84349(16) 0.70860(14) 0.0204(6) Uani 1 1 d . . . . .
C87 C 0.04042(13) 0.79872(17) 0.24463(14) 0.0236(6) Uani 1 1 d . . . . .
C89 C 0.48885(13) 0.88471(16) 0.53622(15) 0.0225(6) Uani 1 1 d . . . . .
H89 H 0.532587 0.888039 0.568465 0.027 Uiso 1 1 calc R U . . .
C91 C 0.03344(14) 0.86406(16) 0.78341(15) 0.0246(6) Uani 1 1 d . . . . .
H91 H 0.014307 0.826397 0.797563 0.029 Uiso 1 1 calc R U . . .
C93 C 0.01712(13) 0.88596(16) 0.49025(14) 0.0231(6) Uani 1 1 d . . . . .
C97 C -0.11049(14) 0.94534(17) 0.56165(16) 0.0274(6) Uani 1 1 d . . . . .
H97 H -0.154540 0.963171 0.584416 0.033 Uiso 1 1 calc R U . . .
C99 C 0.51232(14) 0.92667(16) 0.26873(15) 0.0245(6) Uani 1 1 d . . . . .
H99 H 0.558968 0.940602 0.258576 0.029 Uiso 1 1 calc R U . . .
C100 C -0.05410(13) 0.92353(16) 0.59834(15) 0.0236(6) Uani 1 1 d . . . . .
H100 H -0.059244 0.926566 0.646786 0.028 Uiso 1 1 calc R U . . .
C103 C 0.19247(16) 0.83919(19) -0.03889(16) 0.0334(7) Uani 1 1 d . . . . .
H10A H 0.217605 0.792247 -0.067110 0.050 Uiso 1 1 calc R U . . .
H10B H 0.227401 0.884010 -0.022174 0.050 Uiso 1 1 calc R U . . .
H10C H 0.150280 0.844890 -0.071031 0.050 Uiso 1 1 calc R U . . .
C104 C 0.06982(12) 0.90031(15) 0.68846(13) 0.0164(5) Uani 1 1 d . . . . .
C105 C 0.39378(14) 0.76871(16) 0.79334(15) 0.0244(6) Uani 1 1 d . . . . .
C106 C 0.16466(13) 0.76439(16) 0.03547(14) 0.0222(6) Uani 1 1 d . . . . .
H106 H 0.180018 0.719802 -0.003947 0.027 Uiso 1 1 calc R U . . .
C108 C 0.41387(13) 0.84917(15) 0.61828(14) 0.0189(5) Uani 1 1 d . . . . .
C111 C 0.03613(16) 0.96084(18) 0.91819(15) 0.0335(7) Uani 1 1 d . . . . .
H11A H -0.014920 0.943843 0.918375 0.050 Uiso 1 1 calc R U . . .
H11B H 0.042192 1.017008 0.945920 0.050 Uiso 1 1 calc R U . . .
H11C H 0.070807 0.936414 0.942002 0.050 Uiso 1 1 calc R U . . .
C112 C 0.14762(13) 0.85775(14) 0.50280(14) 0.0166(5) Uani 1 1 d . . . . .
C113 C -0.04216(14) 0.91278(18) 0.45545(16) 0.0301(7) Uani 1 1 d . . . . .
H113 H -0.038532 0.910472 0.407006 0.036 Uiso 1 1 calc R U . . .
C114 C 0.34304(12) 0.83671(14) 0.63640(13) 0.0154(5) Uani 1 1 d . . . . .
C115 C 0.11292(15) 1.03772(16) 0.72142(15) 0.0267(6) Uani 1 1 d . . . . .
H11D H 0.152174 1.019565 0.688372 0.040 Uiso 1 1 calc R U . . .
H11E H 0.131693 1.083474 0.766471 0.040 Uiso 1 1 calc R U . . .
H11F H 0.070219 1.050896 0.695190 0.040 Uiso 1 1 calc R U . . .
C120 C 0.16478(13) 0.83368(16) 0.02865(14) 0.0220(6) Uani 1 1 d . . . . .
C121 C 0.01994(17) 0.76397(17) 0.65004(16) 0.0328(7) Uani 1 1 d . . . . .
H12A H -0.015755 0.767187 0.610901 0.049 Uiso 1 1 calc R U . . .
H12B H -0.002904 0.733882 0.672939 0.049 Uiso 1 1 calc R U . . .
H12C H 0.064095 0.738800 0.627966 0.049 Uiso 1 1 calc R U . . .
C124 C 0.07458(13) 0.88304(15) 0.60761(14) 0.0176(5) Uani 1 1 d . . . . .
C125 C -0.03260(15) 0.7672(2) 0.32609(16) 0.0391(8) Uani 1 1 d . . . . .
H125 H -0.037468 0.765190 0.372631 0.047 Uiso 1 1 calc R U . . .
C126 C 0.14221(13) 0.86528(14) 0.57733(13) 0.0165(5) Uani 1 1 d . . . . .
C129 C 0.31329(15) 0.7590(2) 0.80669(17) 0.0356(8) Uani 1 1 d . . . . .
H12D H 0.285839 0.721162 0.760447 0.053 Uiso 1 1 calc R U . . .
H12E H 0.289899 0.808636 0.821839 0.053 Uiso 1 1 calc R U . . .
H12F H 0.312652 0.741008 0.846333 0.053 Uiso 1 1 calc R U . . .
C130 C 0.50679(13) 0.92273(16) 0.33575(14) 0.0232(6) Uani 1 1 d . . . . .
H130 H 0.549855 0.934014 0.370880 0.028 Uiso 1 1 calc R U . . .
C133 C 0.43706(17) 0.82416(19) 0.86687(16) 0.0363(7) Uani 1 1 d . . . . .
H13A H 0.435321 0.803574 0.904532 0.054 Uiso 1 1 calc R U . . .
H13B H 0.414810 0.874481 0.884287 0.054 Uiso 1 1 calc R U . . .
H13C H 0.488850 0.830026 0.858985 0.054 Uiso 1 1 calc R U . . .
C134 C 0.08371(13) 0.85809(15) 0.45613(14) 0.0195(6) Uani 1 1 d . . . . .
C143 C -0.08314(16) 0.7380(2) 0.19939(17) 0.0488(10) Uani 1 1 d . . . . .
H143 H -0.123487 0.718431 0.160854 0.059 Uiso 1 1 calc R U . . .
C144 C 0.33759(13) 0.81225(14) 0.69359(14) 0.0180(5) Uani 1 1 d . . . . .
H144 H 0.289597 0.804321 0.705355 0.022 Uiso 1 1 calc R U . . .
C145 C -0.08812(17) 0.7355(3) 0.26926(18) 0.0570(12) Uani 1 1 d . . . . .
H145 H -0.130752 0.711450 0.276468 0.068 Uiso 1 1 calc R U . . .
C146 C 0.05210(14) 0.93804(17) 0.83817(14) 0.0234(6) Uani 1 1 d . . . . .
C150 C 0.39895(13) 0.79920(15) 0.73355(14) 0.0199(6) Uani 1 1 d . . . . .
C9 C 0.71221(19) 0.4536(3) 0.4238(2) 0.0616(11) Uani 1 1 d . . . . .
H9A H 0.686040 0.485864 0.402541 0.092 Uiso 1 1 calc R U . . .
H9B H 0.680833 0.442993 0.456352 0.092 Uiso 1 1 calc R U . . .
H9C H 0.723268 0.404911 0.383292 0.092 Uiso 1 1 calc R U . . .
C10 C 0.72582(12) 0.67118(14) 0.21882(13) 0.0146(5) Uani 1 1 d . . . . .
C13 C 0.83422(15) 0.52527(15) 0.43802(15) 0.0242(6) Uani 1 1 d . . . . .
C14 C 0.71003(12) 0.85985(14) 0.49273(13) 0.0147(5) Uani 1 1 d . . . . .
C16 C 0.71326(12) 0.81070(14) 0.28578(13) 0.0130(5) Uani 1 1 d . . . . .
C17 C 0.77944(16) 0.9329(2) -0.00777(18) 0.0393(8) Uani 1 1 d . . . . .
H17A H 0.796828 0.981831 0.034245 0.059 Uiso 1 1 calc R U . . .
H17B H 0.779410 0.938377 -0.054867 0.059 Uiso 1 1 calc R U . . .
H17C H 0.812589 0.892394 -0.008071 0.059 Uiso 1 1 calc R U . . .
C20 C 0.70091(12) 0.93931(14) 0.41912(13) 0.0144(5) Uani 1 1 d . . . . .
H20 H 0.696142 0.983748 0.463947 0.017 Uiso 1 1 calc R U . . .
C25 C 0.83893(15) 0.41206(16) 0.16118(15) 0.0267(6) Uani 1 1 d . . . . .
H25 H 0.829102 0.414801 0.114285 0.032 Uiso 1 1 calc R U . . .
C27 C 0.60164(15) 0.57366(16) -0.07768(15) 0.0259(6) Uani 1 1 d . . . . .
C28 C 0.70720(12) 0.82571(14) 0.14640(13) 0.0144(5) Uani 1 1 d . . . . .
C29 C 0.71402(17) 0.90911(17) 0.77015(15) 0.0318(7) Uani 1 1 d . . . . .
H29A H 0.722763 0.901642 0.816340 0.048 Uiso 1 1 calc R U . . .
H29B H 0.661546 0.918707 0.761666 0.048 Uiso 1 1 calc R U . . .
H29C H 0.744985 0.953369 0.774706 0.048 Uiso 1 1 calc R U . . .
C30 C 0.75901(12) 0.59305(14) 0.28878(13) 0.0155(5) Uani 1 1 d . . . . .
C31 C 0.67333(17) 0.83523(17) -0.06577(16) 0.0323(7) Uani 1 1 d . . . . .
H31A H 0.709280 0.795828 -0.069983 0.048 Uiso 1 1 calc R U . . .
H31B H 0.668081 0.842949 -0.111950 0.048 Uiso 1 1 calc R U . . .
H31C H 0.625112 0.818337 -0.057804 0.048 Uiso 1 1 calc R U . . .
C32 C 0.71694(11) 0.80302(13) 0.35462(13) 0.0127(5) Uani 1 1 d . . . . .
C33 C 0.91791(18) 0.56534(17) 0.55082(17) 0.0363(7) Uani 1 1 d . . . . .
H33 H 0.964520 0.587887 0.578238 0.044 Uiso 1 1 calc R U . . .
C34 C 0.69242(12) 0.92019(14) 0.55877(13) 0.0162(5) Uani 1 1 d . . . . .
H34 H 0.675520 0.966557 0.557213 0.019 Uiso 1 1 calc R U . . .
C36 C 0.70310(12) 0.60854(14) 0.08116(13) 0.0162(5) Uani 1 1 d . . . . .
C37 C 0.8847(3) 0.5492(2) 0.66489(19) 0.0653(12) Uani 1 1 d . . . . .
H37A H 0.938297 0.558192 0.680199 0.098 Uiso 1 1 calc R U . . .
H37B H 0.867458 0.502485 0.668764 0.098 Uiso 1 1 calc R U . . .
H37C H 0.858776 0.593397 0.697611 0.098 Uiso 1 1 calc R U . . .
C39 C 0.67018(14) 0.54884(14) -0.05852(14) 0.0195(5) Uani 1 1 d . . . . .
C40 C 0.73108(13) 0.52988(14) 0.15187(13) 0.0166(5) Uani 1 1 d . . . . .
C44 C 0.72140(12) 0.60222(14) 0.15069(13) 0.0151(5) Uani 1 1 d . . . . .
C48 C 0.70562(12) 0.89181(14) 0.21398(13) 0.0137(5) Uani 1 1 d . . . . .
C49 C 0.72526(15) 0.53181(15) -0.10736(15) 0.0246(6) Uani 1 1 d . . . . .
C50 C 0.70916(12) 0.74946(14) 0.14696(13) 0.0148(5) Uani 1 1 d . . . . .
C52 C 0.70620(12) 0.88424(14) 0.28499(13) 0.0135(5) Uani 1 1 d . . . . .
C54 C 0.70803(12) 0.86829(14) 0.42212(13) 0.0133(5) Uani 1 1 d . . . . .
C55 C 0.78404(17) 0.49545(17) 0.46910(17) 0.0327(7) Uani 1 1 d . . . . .
C57 C 0.59007(17) 0.58106(18) -0.14500(17) 0.0350(7) Uani 1 1 d . . . . .
H57 H 0.543890 0.598599 -0.157466 0.042 Uiso 1 1 calc R U . . .
C60 C 0.73117(12) 0.73005(14) 0.35586(13) 0.0140(5) Uani 1 1 d . . . . .
C61 C 0.88132(17) 0.35544(18) 0.16648(17) 0.0378(8) Uani 1 1 d . . . . .
H61 H 0.902013 0.320209 0.123626 0.045 Uiso 1 1 calc R U . . .
C62 C 0.76493(13) 0.52815(14) 0.22149(14) 0.0176(5) Uani 1 1 d . . . . .
C63 C 0.64305(18) 0.56390(18) -0.19437(16) 0.0361(7) Uani 1 1 d . . . . .
C65 C 0.80007(16) 0.50712(19) -0.08776(18) 0.0375(8) Uani 1 1 d . . . . .
H65A H 0.793785 0.459785 -0.080612 0.056 Uiso 1 1 calc R U . . .
H65B H 0.824331 0.547944 -0.041457 0.056 Uiso 1 1 calc R U . . .
H65C H 0.830837 0.497553 -0.128431 0.056 Uiso 1 1 calc R U . . .
C66 C 0.74405(12) 0.72376(14) 0.42617(13) 0.0151(5) Uani 1 1 d . . . . .
C67 C 0.89484(17) 0.34853(17) 0.23487(17) 0.0391(8) Uani 1 1 d . . . . .
H67 H 0.921060 0.306339 0.236845 0.047 Uiso 1 1 calc R U . . .
C71 C 0.64863(19) 0.9725(2) -0.00176(18) 0.0429(8) Uani 1 1 d . . . . .
H71A H 0.598484 0.959302 0.005199 0.064 Uiso 1 1 calc R U . . .
H71B H 0.647666 0.975016 -0.050308 0.064 Uiso 1 1 calc R U . . .
H71C H 0.666119 1.022675 0.038299 0.064 Uiso 1 1 calc R U . . .
C72 C 0.73641(12) 0.66499(14) 0.28865(13) 0.0138(5) Uani 1 1 d . . . . .
C74 C 0.68108(13) 0.46937(14) 0.01735(14) 0.0175(5) Uani 1 1 d . . . . .
C76 C 0.76932(13) 0.65621(14) 0.42597(14) 0.0180(5) Uani 1 1 d . . . . .
H76 H 0.779936 0.653077 0.472616 0.022 Uiso 1 1 calc R U . . .
C80 C 0.72275(13) 0.84603(15) 0.63066(13) 0.0168(5) Uani 1 1 d . . . . .
C83 C 0.70076(14) 0.91127(15) 0.00062(14) 0.0205(6) Uani 1 1 d . . . . .
C86 C 0.78047(13) 0.59069(14) 0.35970(14) 0.0179(5) Uani 1 1 d . . . . .
C88 C 0.80914(14) 0.46724(15) 0.22508(14) 0.0214(6) Uani 1 1 d . . . . .
C90 C 0.68577(13) 0.54167(14) 0.01427(13) 0.0166(5) Uani 1 1 d . . . . .
C92 C 0.70056(12) 0.94717(14) 0.35250(13) 0.0147(5) Uani 1 1 d . . . . .
H92 H 0.696348 0.996942 0.353062 0.018 Uiso 1 1 calc R U . . .
C94 C 0.70288(13) 0.90453(15) 0.07542(14) 0.0176(5) Uani 1 1 d . . . . .
C95 C 0.82976(14) 0.46498(15) 0.29593(15) 0.0233(6) Uani 1 1 d . . . . .
C96 C 0.73092(12) 0.79027(14) 0.49525(13) 0.0152(5) Uani 1 1 d . . . . .
C98 C 0.70115(13) 0.68310(14) 0.08205(14) 0.0174(5) Uani 1 1 d . . . . .
H98 H 0.693970 0.687257 0.035660 0.021 Uiso 1 1 calc R U . . .
C101 C 0.73384(14) 0.83717(16) 0.70459(14) 0.0226(6) Uani 1 1 d . . . . .
C102 C 0.71663(12) 0.74361(14) 0.21758(13) 0.0133(5) Uani 1 1 d . . . . .
C107 C 0.90284(16) 0.56025(16) 0.47864(16) 0.0299(7) Uani 1 1 d . . . . .
C109 C 0.87070(16) 0.40152(16) 0.29734(16) 0.0310(7) Uani 1 1 d . . . . .
H109 H 0.881011 0.396746 0.343232 0.037 Uiso 1 1 calc R U . . .
C110 C 0.69915(13) 0.91357(15) 0.62608(14) 0.0175(5) Uani 1 1 d . . . . .
H110 H 0.687505 0.955719 0.669999 0.021 Uiso 1 1 calc R U . . .
C116 C 0.65359(13) 0.40179(15) -0.04699(14) 0.0208(6) Uani 1 1 d . . . . .
H116 H 0.642460 0.404885 -0.093603 0.025 Uiso 1 1 calc R U . . .
C117 C 0.81560(15) 0.82092(18) 0.72014(16) 0.0321(7) Uani 1 1 d . . . . .
H11G H 0.847949 0.863122 0.722127 0.048 Uiso 1 1 calc R U . . .
H11H H 0.827744 0.772403 0.680038 0.048 Uiso 1 1 calc R U . . .
H11I H 0.823080 0.816919 0.768126 0.048 Uiso 1 1 calc R U . . .
C118 C 0.70367(13) 0.96387(14) 0.21077(14) 0.0185(5) Uani 1 1 d . . . . .
H118 H 0.703364 1.009314 0.255769 0.022 Uiso 1 1 calc R U . . .
C119 C 0.68450(16) 0.76849(17) 0.69842(16) 0.0316(7) Uani 1 1 d . . . . .
H11J H 0.689656 0.764568 0.746490 0.047 Uiso 1 1 calc R U . . .
H11K H 0.699926 0.720844 0.659491 0.047 Uiso 1 1 calc R U . . .
H11L H 0.632524 0.776347 0.685350 0.047 Uiso 1 1 calc R U . . .
C122 C 0.70631(12) 0.83446(14) 0.07915(14) 0.0168(5) Uani 1 1 d . . . . .
H122 H 0.708187 0.789551 0.033985 0.020 Uiso 1 1 calc R U . . .
C123 C 0.54131(15) 0.59248(19) -0.02663(17) 0.0371(7) Uani 1 1 d . . . . .
H12G H 0.553865 0.642352 0.016025 0.056 Uiso 1 1 calc R U . . .
H12H H 0.536732 0.552305 -0.008491 0.056 Uiso 1 1 calc R U . . .
H12I H 0.494070 0.595024 -0.054197 0.056 Uiso 1 1 calc R U . . .
C128 C 0.65658(14) 0.32850(15) 0.02599(15) 0.0233(6) Uani 1 1 d . . . . .
H128 H 0.645912 0.281319 0.029177 0.028 Uiso 1 1 calc R U . . .
C131 C 0.71042(17) 0.53955(17) -0.17464(16) 0.0332(7) Uani 1 1 d . . . . .
H131 H 0.747661 0.527745 -0.207754 0.040 Uiso 1 1 calc R U . . .
C132 C 0.70135(13) 0.46326(14) 0.08650(14) 0.0175(5) Uani 1 1 d . . . . .
C135 C 0.8684(2) 0.53924(18) 0.58429(17) 0.0408(8) Uani 1 1 d . . . . .
C136 C 0.73734(13) 0.78517(15) 0.56463(14) 0.0197(5) Uani 1 1 d . . . . .
H136 H 0.752221 0.738266 0.566350 0.024 Uiso 1 1 calc R U . . .
C137 C 0.80169(19) 0.50371(19) 0.54260(18) 0.0418(8) Uani 1 1 d . . . . .
H137 H 0.767117 0.484504 0.564571 0.050 Uiso 1 1 calc R U . . .
C138 C 0.81342(14) 0.52537(15) 0.36254(14) 0.0197(5) Uani 1 1 d . . . . .
C140 C 0.70218(13) 0.96993(15) 0.14348(14) 0.0204(6) Uani 1 1 d . . . . .
H140 H 0.700647 1.019502 0.143211 0.025 Uiso 1 1 calc R U . . .
C141 C 0.95751(17) 0.5930(2) 0.44587(19) 0.0435(8) Uani 1 1 d . . . . .
H14A H 0.963173 0.555687 0.394806 0.065 Uiso 1 1 calc R U . . .
H14B H 1.005666 0.603967 0.476642 0.065 Uiso 1 1 calc R U . . .
H14C H 0.939349 0.640849 0.444799 0.065 Uiso 1 1 calc R U . . .
C142 C 0.64293(14) 0.33336(15) -0.04344(15) 0.0220(6) Uani 1 1 d . . . . .
H142 H 0.626325 0.288717 -0.087499 0.026 Uiso 1 1 calc R U . . .
C148 C 0.68504(14) 0.39132(15) 0.08858(15) 0.0212(6) Uani 1 1 d . . . . .
H148 H 0.694185 0.386867 0.134722 0.025 Uiso 1 1 calc R U . . .
C149 C 0.6282(2) 0.5693(3) -0.2691(2) 0.0660(12) Uani 1 1 d . . . . .
H14D H 0.583041 0.538196 -0.297145 0.099 Uiso 1 1 calc R U . . .
H14E H 0.670373 0.550088 -0.298006 0.099 Uiso 1 1 calc R U . . .
H14F H 0.621666 0.623236 -0.260309 0.099 Uiso 1 1 calc R U . . .
C35 C 0.94844(16) 0.7890(2) -0.00009(19) 0.0400(8) Uani 1 1 d . . . . .
H35 H 0.981073 0.820060 0.043047 0.048 Uiso 1 1 calc R U . . .
C69 C 0.96539(17) 0.77755(19) -0.0698(2) 0.0429(8) Uani 1 1 d . . . . .
H69 H 1.009609 0.800849 -0.074958 0.051 Uiso 1 1 calc R U . . .
C73 C 0.8543(2) 0.6986(2) -0.1248(2) 0.0652(13) Uani 1 1 d . . . . .
H73 H 0.821850 0.667659 -0.168164 0.078 Uiso 1 1 calc R U . . .
C127 C 0.83712(16) 0.70935(18) -0.05534(19) 0.0378(8) Uani 1 1 d . . . . .
H127 H 0.793228 0.685200 -0.050599 0.045 Uiso 1 1 calc R U . . .
C139 C 0.88357(16) 0.7552(2) 0.00760(19) 0.0404(8) Uani 1 1 d . . . . .
H139 H 0.871345 0.763727 0.055912 0.049 Uiso 1 1 calc R U . . .
C147 C 0.9184(2) 0.7324(2) -0.1320(2) 0.0685(13) Uani 1 1 d . . . . .
H147 H 0.930213 0.724478 -0.180303 0.082 Uiso 1 1 calc R U . . .

loop_
_atom_site_aniso_label
_atom_site_aniso_U_11
_atom_site_aniso_U_22
_atom_site_aniso_U_33
_atom_site_aniso_U_23
_atom_site_aniso_U_13
_atom_site_aniso_U_12
C1 0.0181(12) 0.0094(13) 0.0162(13) 0.0043(10) 0.0037(9) 0.0032(9)
C2 0.0401(17) 0.042(2) 0.0383(18) 0.0284(16) 0.0107(14) 0.0107(14)
C3 0.0220(14) 0.0375(18) 0.0258(15) 0.0203(14) -0.0011(11) 0.0053(11)
C4 0.0183(12) 0.0123(13) 0.0147(13) 0.0075(11) 0.0028(9) 0.0013(9)
C5 0.0238(14) 0.0279(16) 0.0228(15) 0.0100(13) 0.0022(11) 0.0043(11)
C6 0.0168(12) 0.0137(13) 0.0171(13) 0.0070(11) 0.0057(9) 0.0015(9)
C7 0.0500(18) 0.0249(17) 0.0291(17) 0.0152(14) 0.0018(14) 0.0052(13)
C8 0.0173(12) 0.0086(12) 0.0123(12) 0.0036(10) 0.0035(9) 0.0020(9)
C11 0.0135(12) 0.0284(16) 0.0202(14) 0.0138(12) 0.0014(10) 0.0042(10)
C12 0.0136(12) 0.0136(13) 0.0169(13) 0.0082(11) 0.0023(9) 0.0008(9)
C15 0.0241(15) 0.064(2) 0.0214(15) 0.0260(16) -0.0016(11) -0.0053(14)
C18 0.0176(12) 0.0075(12) 0.0138(12) 0.0031(10) 0.0017(9) -0.0002(9)
C19 0.0229(13) 0.0225(15) 0.0257(15) 0.0149(13) 0.0022(11) 0.0035(11)
C21 0.0207(13) 0.0257(15) 0.0200(14) 0.0137(12) 0.0046(10) 0.0019(10)
C22 0.0151(12) 0.0190(14) 0.0157(13) 0.0083(11) 0.0010(9) 0.0026(9)
C23 0.0212(13) 0.0260(16) 0.0204(14) 0.0089(12) 0.0030(10) 0.0034(11)
C24 0.0187(12) 0.0119(13) 0.0127(12) 0.0049(10) 0.0034(9) 0.0018(9)
C26 0.0176(12) 0.0098(13) 0.0147(13) 0.0041(10) 0.0031(9) 0.0021(9)
C38 0.0176(12) 0.0161(14) 0.0207(14) 0.0090(11) 0.0029(10) 0.0001(9)
C41 0.0179(13) 0.0259(15) 0.0212(14) 0.0143(12) 0.0063(10) 0.0016(10)
C42 0.0204(12) 0.0135(13) 0.0113(12) 0.0070(10) 0.0006(9) -0.0002(9)
C43 0.0174(13) 0.0303(16) 0.0274(15) 0.0193(13) 0.0024(10) -0.0015(10)
C45 0.0179(13) 0.0414(18) 0.0244(15) 0.0192(14) 0.0029(11) -0.0014(11)
C46 0.0169(12) 0.0169(14) 0.0145(13) 0.0070(11) 0.0000(9) -0.0025(9)
C47 0.0161(13) 0.0416(18) 0.0276(16) 0.0219(14) 0.0024(11) 0.0015(11)
C51 0.0226(14) 0.0426(19) 0.0245(15) 0.0182(14) 0.0080(11) 0.0050(12)
C53 0.0264(14) 0.0348(18) 0.0295(16) 0.0208(14) 0.0041(11) -0.0061(12)
C56 0.0150(12) 0.0181(14) 0.0196(14) 0.0097(11) 0.0027(10) 0.0019(9)
C58 0.0207(13) 0.0192(14) 0.0132(13) 0.0084(11) 0.0023(10) -0.0004(10)
C59 0.0131(13) 0.051(2) 0.0381(18) 0.0284(16) 0.0031(11) 0.0066(12)
C64 0.0198(12) 0.0086(12) 0.0141(13) 0.0028(10) 0.0019(9) -0.0013(9)
C68 0.0140(12) 0.0228(15) 0.0161(13) 0.0081(11) -0.0019(9) 0.0018(10)
C70 0.0190(12) 0.0188(14) 0.0144(13) 0.0066(11) 0.0023(10) -0.0006(10)
C75 0.0203(13) 0.0245(15) 0.0168(13) 0.0095(12) 0.0030(10) 0.0031(10)
C77 0.0174(13) 0.0283(16) 0.0207(14) 0.0132(12) 0.0032(10) 0.0025(10)
C78 0.0118(12) 0.0295(15) 0.0116(12) 0.0114(12) -0.0024(9) -0.0004(10)
C79 0.0159(13) 0.0271(16) 0.0218(14) 0.0111(12) 0.0036(10) 0.0005(10)
C81 0.0181(13) 0.0252(15) 0.0202(14) 0.0124(12) -0.0007(10) 0.0010(10)
C82 0.0162(12) 0.0187(14) 0.0176(13) 0.0096(11) 0.0025(10) 0.0026(9)
C84 0.0200(13) 0.0197(14) 0.0193(14) 0.0121(12) 0.0041(10) 0.0007(10)
C85 0.0193(13) 0.0257(15) 0.0209(14) 0.0138(12) 0.0055(10) 0.0038(10)
C87 0.0173(13) 0.0367(17) 0.0198(14) 0.0153(13) -0.0003(10) -0.0027(11)
C89 0.0123(12) 0.0323(16) 0.0252(15) 0.0161(13) -0.0052(10) -0.0022(10)
C91 0.0272(14) 0.0265(16) 0.0296(16) 0.0198(14) 0.0095(11) 0.0068(11)
C93 0.0159(13) 0.0359(17) 0.0204(14) 0.0146(13) 0.0017(10) -0.0013(11)
C97 0.0131(13) 0.0410(19) 0.0332(17) 0.0197(15) 0.0066(11) 0.0031(11)
C99 0.0174(13) 0.0339(17) 0.0285(16) 0.0190(14) 0.0036(11) -0.0018(11)
C100 0.0176(13) 0.0323(17) 0.0216(15) 0.0112(13) 0.0061(10) 0.0013(11)
C103 0.0407(17) 0.0412(19) 0.0267(16) 0.0205(15) 0.0129(13) 0.0065(14)
C104 0.0118(12) 0.0268(15) 0.0149(13) 0.0123(12) 0.0043(9) 0.0049(10)
C105 0.0257(14) 0.0319(17) 0.0232(15) 0.0186(13) 0.0047(11) 0.0095(11)
C106 0.0241(14) 0.0216(15) 0.0176(14) 0.0049(12) 0.0024(10) 0.0043(11)
C108 0.0172(12) 0.0212(15) 0.0198(14) 0.0105(12) 0.0006(10) 0.0007(10)
C111 0.0416(17) 0.0394(19) 0.0229(16) 0.0146(15) 0.0120(13) 0.0086(14)
C112 0.0176(12) 0.0148(13) 0.0179(13) 0.0072(11) 0.0024(10) 0.0002(9)
C113 0.0182(14) 0.058(2) 0.0244(15) 0.0271(16) 0.0024(11) 0.0023(12)
C114 0.0183(12) 0.0127(13) 0.0160(13) 0.0063(11) 0.0044(9) 0.0029(9)
C115 0.0266(14) 0.0282(16) 0.0264(16) 0.0129(13) 0.0014(11) -0.0045(11)
C120 0.0196(13) 0.0311(16) 0.0169(14) 0.0114(12) 0.0028(10) 0.0037(11)
C121 0.0473(18) 0.0256(17) 0.0308(17) 0.0161(14) 0.0088(13) -0.0009(13)
C124 0.0170(12) 0.0212(14) 0.0163(13) 0.0096(11) 0.0016(10) -0.0014(10)
C125 0.0246(15) 0.078(3) 0.0229(16) 0.0303(17) -0.0014(12) -0.0126(15)
C126 0.0193(12) 0.0169(14) 0.0140(13) 0.0073(11) 0.0009(9) 0.0006(10)
C129 0.0346(16) 0.056(2) 0.0382(18) 0.0395(17) 0.0117(13) 0.0109(14)
C130 0.0156(13) 0.0371(17) 0.0214(14) 0.0172(13) 0.0000(10) -0.0014(11)
C133 0.0447(18) 0.047(2) 0.0240(16) 0.0223(16) 0.0003(13) 0.0021(15)
C134 0.0173(12) 0.0285(16) 0.0171(13) 0.0139(12) 0.0019(10) -0.0020(10)
C143 0.0215(16) 0.099(3) 0.0291(18) 0.034(2) -0.0130(12) -0.0252(16)
C144 0.0184(12) 0.0182(14) 0.0193(14) 0.0093(11) 0.0048(10) 0.0042(10)
C145 0.0272(17) 0.112(4) 0.037(2) 0.038(2) -0.0064(14) -0.0341(18)
C146 0.0253(14) 0.0329(17) 0.0153(14) 0.0128(13) 0.0039(10) 0.0109(11)
C150 0.0218(13) 0.0224(15) 0.0181(14) 0.0108(12) 0.0036(10) 0.0061(10)
C9 0.052(2) 0.087(3) 0.063(3) 0.052(3) -0.0083(18) -0.024(2)
C10 0.0106(11) 0.0153(13) 0.0189(13) 0.0083(11) 0.0015(9) -0.0004(9)
C13 0.0392(16) 0.0123(14) 0.0202(14) 0.0072(12) -0.0019(12) 0.0076(11)
C14 0.0110(11) 0.0161(13) 0.0171(13) 0.0075(11) -0.0002(9) -0.0003(9)
C16 0.0107(11) 0.0141(13) 0.0160(13) 0.0075(11) 0.0037(9) -0.0002(9)
C17 0.0383(17) 0.055(2) 0.0346(18) 0.0289(17) 0.0043(14) -0.0092(15)
C20 0.0153(12) 0.0118(13) 0.0129(12) 0.0020(10) 0.0025(9) 0.0012(9)
C25 0.0341(15) 0.0204(15) 0.0207(15) 0.0052(12) -0.0027(11) 0.0086(11)
C27 0.0304(15) 0.0192(15) 0.0252(15) 0.0080(13) -0.0046(11) -0.0026(11)
C28 0.0124(11) 0.0167(13) 0.0173(13) 0.0103(11) 0.0019(9) 0.0020(9)
C29 0.0504(18) 0.0317(18) 0.0163(15) 0.0115(13) 0.0096(13) 0.0095(14)
C30 0.0164(12) 0.0156(13) 0.0170(13) 0.0097(11) 0.0007(9) 0.0024(9)
C31 0.0487(18) 0.0299(17) 0.0233(16) 0.0171(14) -0.0008(13) -0.0019(13)
C32 0.0080(11) 0.0130(13) 0.0174(13) 0.0068(11) 0.0006(9) -0.0003(8)
C33 0.0548(19) 0.0222(17) 0.0281(17) 0.0111(14) -0.0144(14) -0.0015(14)
C34 0.0160(12) 0.0146(13) 0.0191(13) 0.0079(11) 0.0032(10) 0.0025(9)
C36 0.0160(12) 0.0174(14) 0.0175(13) 0.0093(11) 0.0041(9) 0.0033(9)
C37 0.116(3) 0.050(3) 0.029(2) 0.0189(19) -0.008(2) -0.001(2)
C39 0.0313(14) 0.0082(13) 0.0170(13) 0.0039(11) 0.0010(10) -0.0023(10)
C40 0.0194(12) 0.0158(14) 0.0153(13) 0.0067(11) 0.0036(10) 0.0042(10)
C44 0.0126(11) 0.0155(13) 0.0172(13) 0.0073(11) 0.0006(9) 0.0022(9)
C48 0.0114(11) 0.0152(13) 0.0177(13) 0.0105(11) 0.0003(9) -0.0012(9)
C49 0.0371(15) 0.0128(14) 0.0238(15) 0.0072(12) 0.0050(12) 0.0001(11)
C50 0.0100(11) 0.0168(13) 0.0199(13) 0.0100(11) 0.0013(9) 0.0008(9)
C52 0.0099(11) 0.0165(13) 0.0156(13) 0.0085(11) 0.0003(9) -0.0020(9)
C54 0.0101(11) 0.0125(13) 0.0196(13) 0.0092(11) 0.0013(9) 0.0012(9)
C55 0.0472(18) 0.0264(17) 0.0304(17) 0.0185(14) 0.0011(13) 0.0020(13)
C57 0.0419(17) 0.0326(18) 0.0323(17) 0.0186(15) -0.0104(13) 0.0028(13)
C60 0.0096(11) 0.0158(13) 0.0187(13) 0.0091(11) 0.0032(9) -0.0005(9)
C61 0.0478(18) 0.0280(18) 0.0255(17) 0.0011(14) -0.0042(13) 0.0209(14)
C62 0.0208(13) 0.0124(13) 0.0215(14) 0.0091(11) 0.0011(10) 0.0021(10)
C63 0.058(2) 0.0275(18) 0.0243(16) 0.0142(14) -0.0017(14) -0.0033(14)
C65 0.0407(18) 0.0357(19) 0.045(2) 0.0223(16) 0.0180(14) 0.0115(14)
C66 0.0153(12) 0.0158(13) 0.0163(13) 0.0084(11) 0.0024(9) 0.0027(9)
C67 0.057(2) 0.0219(17) 0.0306(17) 0.0064(14) -0.0092(14) 0.0224(14)
C71 0.061(2) 0.046(2) 0.0336(18) 0.0271(17) 0.0116(15) 0.0231(17)
C72 0.0094(11) 0.0163(13) 0.0163(13) 0.0075(11) 0.0012(9) 0.0010(9)
C74 0.0176(12) 0.0134(13) 0.0205(14) 0.0061(11) 0.0021(10) 0.0028(9)
C76 0.0238(13) 0.0170(14) 0.0169(13) 0.0107(11) 0.0020(10) 0.0051(10)
C80 0.0180(12) 0.0211(14) 0.0119(13) 0.0071(11) 0.0038(9) 0.0010(10)
C83 0.0279(14) 0.0213(15) 0.0171(14) 0.0130(12) 0.0018(10) 0.0010(11)
C86 0.0228(13) 0.0152(14) 0.0154(13) 0.0065(11) 0.0001(10) 0.0021(10)
C88 0.0255(14) 0.0175(14) 0.0193(14) 0.0069(12) -0.0026(10) 0.0027(10)
C90 0.0179(12) 0.0184(14) 0.0152(13) 0.0084(11) 0.0031(9) 0.0022(9)
C92 0.0162(12) 0.0081(12) 0.0213(14) 0.0079(11) 0.0008(9) 0.0005(9)
C94 0.0160(12) 0.0197(14) 0.0212(14) 0.0121(12) 0.0036(10) 0.0004(10)
C95 0.0267(14) 0.0170(14) 0.0255(15) 0.0092(12) -0.0014(11) 0.0040(11)
C96 0.0178(12) 0.0152(13) 0.0145(13) 0.0082(11) 0.0015(9) 0.0006(9)
C98 0.0215(13) 0.0183(14) 0.0158(13) 0.0107(11) 0.0007(10) 0.0008(10)
C101 0.0292(14) 0.0261(16) 0.0165(14) 0.0126(12) 0.0044(11) 0.0075(11)
C102 0.0110(11) 0.0137(13) 0.0172(13) 0.0081(11) 0.0027(9) 0.0006(9)
C107 0.0411(17) 0.0172(15) 0.0277(16) 0.0077(13) -0.0053(13) 0.0042(12)
C109 0.0478(18) 0.0201(16) 0.0217(15) 0.0076(13) -0.0059(13) 0.0105(13)
C110 0.0223(13) 0.0164(14) 0.0135(13) 0.0055(11) 0.0035(10) 0.0028(10)
C116 0.0217(13) 0.0224(15) 0.0181(14) 0.0087(12) 0.0008(10) 0.0012(10)
C117 0.0367(16) 0.0354(18) 0.0254(16) 0.0148(14) -0.0007(12) 0.0060(13)
C118 0.0206(13) 0.0131(13) 0.0188(14) 0.0044(11) 0.0004(10) -0.0013(10)
C119 0.0479(18) 0.0312(18) 0.0236(16) 0.0178(14) 0.0108(13) 0.0030(13)
C122 0.0174(12) 0.0143(13) 0.0175(13) 0.0050(11) 0.0038(10) -0.0001(9)
C123 0.0294(16) 0.043(2) 0.0395(19) 0.0197(16) -0.0030(13) 0.0048(13)
C128 0.0281(14) 0.0137(14) 0.0292(16) 0.0104(12) 0.0007(11) 0.0013(10)
C131 0.0533(19) 0.0242(17) 0.0227(16) 0.0083(13) 0.0136(13) -0.0018(13)
C132 0.0190(12) 0.0140(13) 0.0193(14) 0.0066(11) 0.0032(10) 0.0039(9)
C135 0.076(2) 0.0221(17) 0.0222(16) 0.0096(14) -0.0059(16) 0.0072(16)
C136 0.0231(13) 0.0156(14) 0.0237(14) 0.0108(12) 0.0048(10) 0.0053(10)
C137 0.066(2) 0.0345(19) 0.0356(19) 0.0242(16) 0.0083(16) 0.0069(16)
C138 0.0270(13) 0.0159(14) 0.0171(13) 0.0090(11) -0.0029(10) 0.0010(10)
C140 0.0243(13) 0.0161(14) 0.0257(15) 0.0138(12) 0.0015(11) 0.0025(10)
C141 0.0399(18) 0.050(2) 0.043(2) 0.0248(18) -0.0105(15) -0.0054(15)
C142 0.0273(14) 0.0139(14) 0.0199(14) 0.0035(11) -0.0025(11) -0.0022(10)
C148 0.0288(14) 0.0176(14) 0.0189(14) 0.0097(12) 0.0019(11) 0.0038(11)
C149 0.094(3) 0.075(3) 0.041(2) 0.039(2) 0.000(2) 0.012(2)
C35 0.0299(16) 0.047(2) 0.050(2) 0.0306(18) -0.0096(14) -0.0027(14)
C69 0.0342(18) 0.038(2) 0.057(2) 0.0193(18) 0.0116(15) -0.0038(14)
C73 0.053(2) 0.068(3) 0.042(2) -0.012(2) 0.0188(17) -0.0279(19)
C127 0.0295(16) 0.0275(18) 0.058(2) 0.0179(16) 0.0141(15) 0.0048(12)
C139 0.0355(17) 0.058(2) 0.041(2) 0.0343(18) 0.0020(14) 0.0019(15)
C147 0.064(3) 0.079(3) 0.042(2) 0.001(2) 0.0268(19) -0.023(2)

_geom_special_details            
;
 All esds (except the esd in the dihedral angle between two l.s. planes)
 are estimated using the full covariance matrix.  The cell esds are taken
 into account individually in the estimation of esds in distances, angles
 and torsion angles; correlations between esds in cell parameters are only
 used when they are defined by crystal symmetry.  An approximate (isotropic)
 treatment of cell esds is used for estimating esds involving l.s. planes.
;
loop_
_geom_bond_atom_site_label_1
_geom_bond_atom_site_label_2
_geom_bond_distance
_geom_bond_site_symmetry_2
_geom_bond_publ_flag
C1 C12 1.424(3) . ?
C1 C18 1.430(3) . ?
C1 C38 1.428(3) . ?
C2 H2A 0.9800 . ?
C2 H2B 0.9800 . ?
C2 H2C 0.9800 . ?
C2 C105 1.534(4) . ?
C3 H3 0.9500 . ?
C3 C47 1.368(4) . ?
C3 C150 1.408(3) . ?
C4 C12 1.406(3) . ?
C4 C26 1.432(3) . ?
C4 C46 1.429(3) . ?
C5 H5A 0.9800 . ?
C5 H5B 0.9800 . ?
C5 H5C 0.9800 . ?
C5 C68 1.508(3) . ?
C6 C22 1.407(3) . ?
C6 C24 1.466(3) . ?
C6 C56 1.405(3) . ?
C7 H7A 0.9800 . ?
C7 H7B 0.9800 . ?
C7 H7C 0.9800 . ?
C7 C81 1.510(4) . ?
C8 C18 1.430(3) . ?
C8 C26 1.401(3) . ?
C8 C64 1.442(3) . ?
C11 C23 1.384(3) . ?
C11 C104 1.403(4) . ?
C11 C115 1.505(4) . ?
C12 C24 1.435(3) . ?
C15 H15 0.9500 . ?
C15 C87 1.423(4) . ?
C15 C143 1.354(4) . ?
C18 C82 1.426(3) . ?
C19 H19 0.9500 . ?
C19 C68 1.394(3) . ?
C19 C120 1.386(4) . ?
C21 H21A 0.9800 . ?
C21 H21B 0.9800 . ?
C21 H21C 0.9800 . ?
C21 C41 1.540(3) . ?
C22 H22 0.9500 . ?
C22 C84 1.373(3) . ?
C23 H23 0.9500 . ?
C23 C146 1.383(4) . ?
C24 C58 1.364(3) . ?
C26 C112 1.431(3) . ?
C38 C43 1.387(3) . ?
C38 C56 1.464(3) . ?
C41 C51 1.536(4) . ?
C41 C53 1.527(4) . ?
C41 C84 1.537(3) . ?
C42 H42 0.9500 . ?
C42 C64 1.377(3) . ?
C42 C126 1.426(3) . ?
C43 H43 0.9500 . ?
C43 C89 1.386(3) . ?
C45 C77 1.427(4) . ?
C45 C87 1.443(4) . ?
C45 C125 1.413(4) . ?
C46 C70 1.427(3) . ?
C46 C77 1.413(3) . ?
C47 H47 0.9500 . ?
C47 C108 1.399(3) . ?
C51 H51A 0.9800 . ?
C51 H51B 0.9800 . ?
C51 H51C 0.9800 . ?
C53 H53A 0.9800 . ?
C53 H53B 0.9800 . ?
C53 H53C 0.9800 . ?
C56 C130 1.406(3) . ?
C58 H58 0.9500 . ?
C58 C70 1.418(3) . ?
C59 H59 0.9500 . ?
C59 C97 1.414(4) . ?
C59 C113 1.358(4) . ?
C64 C114 1.472(3) . ?
C68 C78 1.399(4) . ?
C70 C75 1.402(3) . ?
C75 C78 1.502(3) . ?
C75 C87 1.409(3) . ?
C77 C134 1.460(3) . ?
C78 C81 1.396(4) . ?
C79 C93 1.429(3) . ?
C79 C100 1.429(3) . ?
C79 C124 1.414(3) . ?
C81 C106 1.392(3) . ?
C82 C89 1.393(3) . ?
C82 C108 1.465(3) . ?
C84 C99 1.409(3) . ?
C85 C91 1.389(3) . ?
C85 C104 1.411(3) . ?
C85 C121 1.497(4) . ?
C89 H89 0.9500 . ?
C91 H91 0.9500 . ?
C91 C146 1.389(4) . ?
C93 C113 1.428(4) . ?
C93 C134 1.437(3) . ?
C97 H97 0.9500 . ?
C97 C100 1.360(4) . ?
C99 H99 0.9500 . ?
C99 C130 1.373(3) . ?
C100 H100 0.9500 . ?
C103 H10A 0.9800 . ?
C103 H10B 0.9800 . ?
C103 H10C 0.9800 . ?
C103 C120 1.517(3) . ?
C104 C124 1.504(3) . ?
C105 C129 1.532(4) . ?
C105 C133 1.527(4) . ?
C105 C150 1.531(3) . ?
C106 H106 0.9500 . ?
C106 C120 1.386(4) . ?
C108 C114 1.412(3) . ?
C111 H11A 0.9800 . ?
C111 H11B 0.9800 . ?
C111 H11C 0.9800 . ?
C111 C146 1.516(3) . ?
C112 C126 1.434(3) . ?
C112 C134 1.408(3) . ?
C113 H113 0.9500 . ?
C114 C144 1.404(3) . ?
C115 H11D 0.9800 . ?
C115 H11E 0.9800 . ?
C115 H11F 0.9800 . ?
C121 H12A 0.9800 . ?
C121 H12B 0.9800 . ?
C121 H12C 0.9800 . ?
C124 C126 1.399(3) . ?
C125 H125 0.9500 . ?
C125 C145 1.357(4) . ?
C129 H12D 0.9800 . ?
C129 H12E 0.9800 . ?
C129 H12F 0.9800 . ?
C130 H130 0.9500 . ?
C133 H13A 0.9800 . ?
C133 H13B 0.9800 . ?
C133 H13C 0.9800 . ?
C143 H143 0.9500 . ?
C143 C145 1.414(4) . ?
C144 H144 0.9500 . ?
C144 C150 1.383(3) . ?
C145 H145 0.9500 . ?
C9 H9A 0.9800 . ?
C9 H9B 0.9800 . ?
C9 H9C 0.9800 . ?
C9 C55 1.514(4) . ?
C10 C44 1.433(3) . ?
C10 C72 1.429(3) . ?
C10 C102 1.405(3) . ?
C13 C55 1.390(4) . ?
C13 C107 1.408(4) . ?
C13 C138 1.503(3) . ?
C14 C34 1.403(3) . ?
C14 C54 1.469(3) . ?
C14 C96 1.403(3) . ?
C16 C32 1.425(3) . ?
C16 C52 1.418(3) . ?
C16 C102 1.429(3) . ?
C17 H17A 0.9800 . ?
C17 H17B 0.9800 . ?
C17 H17C 0.9800 . ?
C17 C83 1.527(4) . ?
C20 H20 0.9500 . ?
C20 C54 1.389(3) . ?
C20 C92 1.387(3) . ?
C25 H25 0.9500 . ?
C25 C61 1.362(4) . ?
C25 C88 1.425(4) . ?
C27 C39 1.404(4) . ?
C27 C57 1.392(4) . ?
C27 C123 1.506(4) . ?
C28 C48 1.408(3) . ?
C28 C50 1.462(3) . ?
C28 C122 1.407(3) . ?
C29 H29A 0.9800 . ?
C29 H29B 0.9800 . ?
C29 H29C 0.9800 . ?
C29 C101 1.520(4) . ?
C30 C62 1.405(3) . ?
C30 C72 1.437(3) . ?
C30 C86 1.437(3) . ?
C31 H31A 0.9800 . ?
C31 H31B 0.9800 . ?
C31 H31C 0.9800 . ?
C31 C83 1.534(4) . ?
C32 C54 1.421(3) . ?
C32 C60 1.429(3) . ?
C33 H33 0.9500 . ?
C33 C107 1.389(4) . ?
C33 C135 1.373(4) . ?
C34 H34 0.9500 . ?
C34 C110 1.383(3) . ?
C36 C44 1.437(3) . ?
C36 C90 1.409(3) . ?
C36 C98 1.418(3) . ?
C37 H37A 0.9800 . ?
C37 H37B 0.9800 . ?
C37 H37C 0.9800 . ?
C37 C135 1.522(4) . ?
C39 C49 1.404(3) . ?
C39 C90 1.502(3) . ?
C40 C44 1.404(3) . ?
C40 C62 1.464(3) . ?
C40 C132 1.436(3) . ?
C48 C52 1.470(3) . ?
C48 C118 1.405(3) . ?
C49 C65 1.504(4) . ?
C49 C131 1.399(4) . ?
C50 C98 1.371(3) . ?
C50 C102 1.441(3) . ?
C52 C92 1.389(3) . ?
C55 C137 1.398(4) . ?
C57 H57 0.9500 . ?
C57 C63 1.381(4) . ?
C60 C66 1.442(3) . ?
C60 C72 1.403(3) . ?
C61 H61 0.9500 . ?
C61 C67 1.411(4) . ?
C62 C88 1.437(3) . ?
C63 C131 1.385(4) . ?
C63 C149 1.522(4) . ?
C65 H65A 0.9800 . ?
C65 H65B 0.9800 . ?
C65 H65C 0.9800 . ?
C66 C76 1.370(3) . ?
C66 C96 1.469(3) . ?
C67 H67 0.9500 . ?
C67 C109 1.346(4) . ?
C71 H71A 0.9800 . ?
C71 H71B 0.9800 . ?
C71 H71C 0.9800 . ?
C71 C83 1.519(4) . ?
C74 C90 1.411(3) . ?
C74 C116 1.425(3) . ?
C74 C132 1.433(3) . ?
C76 H76 0.9500 . ?
C76 C86 1.419(3) . ?
C80 C101 1.535(3) . ?
C80 C110 1.397(3) . ?
C80 C136 1.390(3) . ?
C83 C94 1.535(3) . ?
C86 C138 1.405(3) . ?
C88 C95 1.432(4) . ?
C92 H92 0.9500 . ?
C94 C122 1.373(3) . ?
C94 C140 1.405(4) . ?
C95 C109 1.433(4) . ?
C95 C138 1.403(4) . ?
C96 C136 1.410(3) . ?
C98 H98 0.9500 . ?
C101 C117 1.541(4) . ?
C101 C119 1.540(4) . ?
C107 C141 1.503(4) . ?
C109 H109 0.9500 . ?
C110 H110 0.9500 . ?
C116 H116 0.9500 . ?
C116 C142 1.353(4) . ?
C117 H11G 0.9800 . ?
C117 H11H 0.9800 . ?
C117 H11I 0.9800 . ?
C118 H118 0.9500 . ?
C118 C140 1.381(3) . ?
C119 H11J 0.9800 . ?
C119 H11K 0.9800 . ?
C119 H11L 0.9800 . ?
C122 H122 0.9500 . ?
C123 H12G 0.9800 . ?
C123 H12H 0.9800 . ?
C123 H12I 0.9800 . ?
C128 H128 0.9500 . ?
C128 C142 1.412(4) . ?
C128 C148 1.366(4) . ?
C131 H131 0.9500 . ?
C132 C148 1.423(3) . ?
C135 C137 1.388(5) . ?
C136 H136 0.9500 . ?
C137 H137 0.9500 . ?
C140 H140 0.9500 . ?
C141 H14A 0.9800 . ?
C141 H14B 0.9800 . ?
C141 H14C 0.9800 . ?
C142 H142 0.9500 . ?
C148 H148 0.9500 . ?
C149 H14D 0.9800 . ?
C149 H14E 0.9800 . ?
C149 H14F 0.9800 . ?
C35 H35 0.9500 . ?
C35 C69 1.370(4) . ?
C35 C139 1.390(4) . ?
C69 H69 0.9500 . ?
C69 C147 1.371(5) . ?
C73 H73 0.9500 . ?
C73 C127 1.372(5) . ?
C73 C147 1.375(5) . ?
C127 H127 0.9500 . ?
C127 C139 1.378(4) . ?
C139 H139 0.9500 . ?
C147 H147 0.9500 . ?

loop_
_geom_angle_atom_site_label_1
_geom_angle_atom_site_label_2
_geom_angle_atom_site_label_3
_geom_angle
_geom_angle_site_symmetry_1
_geom_angle_site_symmetry_3
_geom_angle_publ_flag
C12 C1 C18 119.3(2) . . ?
C12 C1 C38 120.4(2) . . ?
C38 C1 C18 120.3(2) . . ?
H2A C2 H2B 109.5 . . ?
H2A C2 H2C 109.5 . . ?
H2B C2 H2C 109.5 . . ?
C105 C2 H2A 109.5 . . ?
C105 C2 H2B 109.5 . . ?
C105 C2 H2C 109.5 . . ?
C47 C3 H3 119.1 . . ?
C47 C3 C150 121.9(2) . . ?
C150 C3 H3 119.1 . . ?
C12 C4 C26 120.1(2) . . ?
C12 C4 C46 120.7(2) . . ?
C46 C4 C26 119.1(2) . . ?
H5A C5 H5B 109.5 . . ?
H5A C5 H5C 109.5 . . ?
H5B C5 H5C 109.5 . . ?
C68 C5 H5A 109.5 . . ?
C68 C5 H5B 109.5 . . ?
C68 C5 H5C 109.5 . . ?
C22 C6 C24 120.5(2) . . ?
C56 C6 C22 119.5(2) . . ?
C56 C6 C24 120.0(2) . . ?
H7A C7 H7B 109.5 . . ?
H7A C7 H7C 109.5 . . ?
H7B C7 H7C 109.5 . . ?
C81 C7 H7A 109.5 . . ?
C81 C7 H7B 109.5 . . ?
C81 C7 H7C 109.5 . . ?
C18 C8 C64 120.3(2) . . ?
C26 C8 C18 120.2(2) . . ?
C26 C8 C64 119.4(2) . . ?
C23 C11 C104 119.0(2) . . ?
C23 C11 C115 120.3(2) . . ?
C104 C11 C115 120.5(2) . . ?
C1 C12 C24 120.3(2) . . ?
C4 C12 C1 120.3(2) . . ?
C4 C12 C24 119.4(2) . . ?
C87 C15 H15 119.3 . . ?
C143 C15 H15 119.3 . . ?
C143 C15 C87 121.4(3) . . ?
C1 C18 C8 119.7(2) . . ?
C82 C18 C1 120.1(2) . . ?
C82 C18 C8 120.2(2) . . ?
C68 C19 H19 119.1 . . ?
C120 C19 H19 119.1 . . ?
C120 C19 C68 121.8(2) . . ?
H21A C21 H21B 109.5 . . ?
H21A C21 H21C 109.5 . . ?
H21B C21 H21C 109.5 . . ?
C41 C21 H21A 109.5 . . ?
C41 C21 H21B 109.5 . . ?
C41 C21 H21C 109.5 . . ?
C6 C22 H22 118.5 . . ?
C84 C22 C6 123.1(2) . . ?
C84 C22 H22 118.5 . . ?
C11 C23 H23 119.1 . . ?
C146 C23 C11 121.8(3) . . ?
C146 C23 H23 119.1 . . ?
C12 C24 C6 119.2(2) . . ?
C58 C24 C6 121.6(2) . . ?
C58 C24 C12 119.2(2) . . ?
C8 C26 C4 119.9(2) . . ?
C8 C26 C112 121.2(2) . . ?
C112 C26 C4 118.8(2) . . ?
C1 C38 C56 119.5(2) . . ?
C43 C38 C1 117.6(2) . . ?
C43 C38 C56 122.9(2) . . ?
C51 C41 C21 107.9(2) . . ?
C51 C41 C84 108.6(2) . . ?
C53 C41 C21 108.4(2) . . ?
C53 C41 C51 109.7(2) . . ?
C53 C41 C84 110.1(2) . . ?
C84 C41 C21 111.99(19) . . ?
C64 C42 H42 118.7 . . ?
C64 C42 C126 122.6(2) . . ?
C126 C42 H42 118.7 . . ?
C38 C43 H43 118.9 . . ?
C89 C43 C38 122.2(2) . . ?
C89 C43 H43 118.9 . . ?
C77 C45 C87 119.7(2) . . ?
C125 C45 C77 122.9(2) . . ?
C125 C45 C87 117.2(2) . . ?
C70 C46 C4 119.1(2) . . ?
C77 C46 C4 120.7(2) . . ?
C77 C46 C70 120.1(2) . . ?
C3 C47 H47 119.1 . . ?
C3 C47 C108 121.9(2) . . ?
C108 C47 H47 119.1 . . ?
C41 C51 H51A 109.5 . . ?
C41 C51 H51B 109.5 . . ?
C41 C51 H51C 109.5 . . ?
H51A C51 H51B 109.5 . . ?
H51A C51 H51C 109.5 . . ?
H51B C51 H51C 109.5 . . ?
C41 C53 H53A 109.5 . . ?
C41 C53 H53B 109.5 . . ?
C41 C53 H53C 109.5 . . ?
H53A C53 H53B 109.5 . . ?
H53A C53 H53C 109.5 . . ?
H53B C53 H53C 109.5 . . ?
C6 C56 C38 120.1(2) . . ?
C6 C56 C130 117.3(2) . . ?
C130 C56 C38 122.6(2) . . ?
C24 C58 H58 118.4 . . ?
C24 C58 C70 123.2(2) . . ?
C70 C58 H58 118.4 . . ?
C97 C59 H59 119.9 . . ?
C113 C59 H59 119.9 . . ?
C113 C59 C97 120.2(2) . . ?
C8 C64 C114 118.7(2) . . ?
C42 C64 C8 118.6(2) . . ?
C42 C64 C114 122.7(2) . . ?
C19 C68 C5 120.3(2) . . ?
C19 C68 C78 119.2(2) . . ?
C78 C68 C5 120.4(2) . . ?
C58 C70 C46 118.1(2) . . ?
C75 C70 C46 120.9(2) . . ?
C75 C70 C58 121.0(2) . . ?
C70 C75 C78 117.5(2) . . ?
C70 C75 C87 118.9(2) . . ?
C87 C75 C78 123.4(2) . . ?
C45 C77 C134 124.3(2) . . ?
C46 C77 C45 117.6(2) . . ?
C46 C77 C134 117.9(2) . . ?
C68 C78 C75 118.4(2) . . ?
C81 C78 C68 119.9(2) . . ?
C81 C78 C75 121.1(2) . . ?
C100 C79 C93 118.5(2) . . ?
C124 C79 C93 120.6(2) . . ?
C124 C79 C100 120.8(2) . . ?
C78 C81 C7 121.0(2) . . ?
C106 C81 C7 119.8(2) . . ?
C106 C81 C78 119.1(2) . . ?
C18 C82 C108 119.5(2) . . ?
C89 C82 C18 117.6(2) . . ?
C89 C82 C108 122.9(2) . . ?
C22 C84 C41 122.4(2) . . ?
C22 C84 C99 116.9(2) . . ?
C99 C84 C41 120.7(2) . . ?
C91 C85 C104 118.2(2) . . ?
C91 C85 C121 121.3(2) . . ?
C104 C85 C121 120.4(2) . . ?
C15 C87 C45 118.6(2) . . ?
C75 C87 C15 121.3(2) . . ?
C75 C87 C45 120.0(2) . . ?
C43 C89 C82 122.1(2) . . ?
C43 C89 H89 118.9 . . ?
C82 C89 H89 118.9 . . ?
C85 C91 H91 119.0 . . ?
C85 C91 C146 122.0(2) . . ?
C146 C91 H91 119.0 . . ?
C79 C93 C134 119.3(2) . . ?
C113 C93 C79 117.6(2) . . ?
C113 C93 C134 122.6(2) . . ?
C59 C97 H97 120.0 . . ?
C100 C97 C59 120.0(2) . . ?
C100 C97 H97 120.0 . . ?
C84 C99 H99 119.4 . . ?
C130 C99 C84 121.3(2) . . ?
C130 C99 H99 119.4 . . ?
C79 C100 H100 119.3 . . ?
C97 C100 C79 121.4(2) . . ?
C97 C100 H100 119.3 . . ?
H10A C103 H10B 109.5 . . ?
H10A C103 H10C 109.5 . . ?
H10B C103 H10C 109.5 . . ?
C120 C103 H10A 109.5 . . ?
C120 C103 H10B 109.5 . . ?
C120 C103 H10C 109.5 . . ?
C11 C104 C85 120.3(2) . . ?
C11 C104 C124 119.1(2) . . ?
C85 C104 C124 120.5(2) . . ?
C129 C105 C2 108.2(2) . . ?
C133 C105 C2 109.1(2) . . ?
C133 C105 C129 109.0(2) . . ?
C133 C105 C150 109.6(2) . . ?
C150 C105 C2 108.8(2) . . ?
C150 C105 C129 112.2(2) . . ?
C81 C106 H106 118.9 . . ?
C120 C106 C81 122.2(2) . . ?
C120 C106 H106 118.9 . . ?
C47 C108 C82 122.1(2) . . ?
C47 C108 C114 117.4(2) . . ?
C114 C108 C82 120.3(2) . . ?
H11A C111 H11B 109.5 . . ?
H11A C111 H11C 109.5 . . ?
H11B C111 H11C 109.5 . . ?
C146 C111 H11A 109.5 . . ?
C146 C111 H11B 109.5 . . ?
C146 C111 H11C 109.5 . . ?
C26 C112 C126 118.2(2) . . ?
C134 C112 C26 120.9(2) . . ?
C134 C112 C126 120.7(2) . . ?
C59 C113 C93 121.9(2) . . ?
C59 C113 H113 119.1 . . ?
C93 C113 H113 119.1 . . ?
C108 C114 C64 119.4(2) . . ?
C144 C114 C64 121.2(2) . . ?
C144 C114 C108 119.4(2) . . ?
C11 C115 H11D 109.5 . . ?
C11 C115 H11E 109.5 . . ?
C11 C115 H11F 109.5 . . ?
H11D C115 H11E 109.5 . . ?
H11D C115 H11F 109.5 . . ?
H11E C115 H11F 109.5 . . ?
C19 C120 C103 121.5(3) . . ?
C106 C120 C19 117.9(2) . . ?
C106 C120 C103 120.6(2) . . ?
C85 C121 H12A 109.5 . . ?
C85 C121 H12B 109.5 . . ?
C85 C121 H12C 109.5 . . ?
H12A C121 H12B 109.5 . . ?
H12A C121 H12C 109.5 . . ?
H12B C121 H12C 109.5 . . ?
C79 C124 C104 119.0(2) . . ?
C126 C124 C79 119.7(2) . . ?
C126 C124 C104 120.6(2) . . ?
C45 C125 H125 119.0 . . ?
C145 C125 C45 121.9(3) . . ?
C145 C125 H125 119.0 . . ?
C42 C126 C112 118.4(2) . . ?
C124 C126 C42 121.8(2) . . ?
C124 C126 C112 119.8(2) . . ?
C105 C129 H12D 109.5 . . ?
C105 C129 H12E 109.5 . . ?
C105 C129 H12F 109.5 . . ?
H12D C129 H12E 109.5 . . ?
H12D C129 H12F 109.5 . . ?
H12E C129 H12F 109.5 . . ?
C56 C130 H130 119.0 . . ?
C99 C130 C56 122.0(2) . . ?
C99 C130 H130 119.0 . . ?
C105 C133 H13A 109.5 . . ?
C105 C133 H13B 109.5 . . ?
C105 C133 H13C 109.5 . . ?
H13A C133 H13B 109.5 . . ?
H13A C133 H13C 109.5 . . ?
H13B C133 H13C 109.5 . . ?
C93 C134 C77 123.6(2) . . ?
C112 C134 C77 118.1(2) . . ?
C112 C134 C93 118.0(2) . . ?
C15 C143 H143 120.2 . . ?
C15 C143 C145 119.7(3) . . ?
C145 C143 H143 120.2 . . ?
C114 C144 H144 118.5 . . ?
C150 C144 C114 122.9(2) . . ?
C150 C144 H144 118.5 . . ?
C125 C145 C143 120.7(3) . . ?
C125 C145 H145 119.7 . . ?
C143 C145 H145 119.7 . . ?
C23 C146 C91 118.6(2) . . ?
C23 C146 C111 120.4(3) . . ?
C91 C146 C111 120.9(3) . . ?
C3 C150 C105 120.1(2) . . ?
C144 C150 C3 116.4(2) . . ?
C144 C150 C105 123.5(2) . . ?
H9A C9 H9B 109.5 . . ?
H9A C9 H9C 109.5 . . ?
H9B C9 H9C 109.5 . . ?
C55 C9 H9A 109.5 . . ?
C55 C9 H9B 109.5 . . ?
C55 C9 H9C 109.5 . . ?
C72 C10 C44 118.9(2) . . ?
C102 C10 C44 121.0(2) . . ?
C102 C10 C72 120.1(2) . . ?
C55 C13 C107 120.6(3) . . ?
C55 C13 C138 120.1(2) . . ?
C107 C13 C138 119.2(2) . . ?
C34 C14 C54 121.7(2) . . ?
C34 C14 C96 118.5(2) . . ?
C96 C14 C54 119.8(2) . . ?
C32 C16 C102 119.4(2) . . ?
C52 C16 C32 120.3(2) . . ?
C52 C16 C102 120.4(2) . . ?
H17A C17 H17B 109.5 . . ?
H17A C17 H17C 109.5 . . ?
H17B C17 H17C 109.5 . . ?
C83 C17 H17A 109.5 . . ?
C83 C17 H17B 109.5 . . ?
C83 C17 H17C 109.5 . . ?
C54 C20 H20 119.1 . . ?
C92 C20 H20 119.1 . . ?
C92 C20 C54 121.8(2) . . ?
C61 C25 H25 119.6 . . ?
C61 C25 C88 120.9(3) . . ?
C88 C25 H25 119.6 . . ?
C39 C27 C123 121.1(2) . . ?
C57 C27 C39 118.9(3) . . ?
C57 C27 C123 120.0(2) . . ?
C48 C28 C50 119.8(2) . . ?
C122 C28 C48 119.0(2) . . ?
C122 C28 C50 121.2(2) . . ?
H29A C29 H29B 109.5 . . ?
H29A C29 H29C 109.5 . . ?
H29B C29 H29C 109.5 . . ?
C101 C29 H29A 109.5 . . ?
C101 C29 H29B 109.5 . . ?
C101 C29 H29C 109.5 . . ?
C62 C30 C72 121.0(2) . . ?
C62 C30 C86 120.7(2) . . ?
C72 C30 C86 118.1(2) . . ?
H31A C31 H31B 109.5 . . ?
H31A C31 H31C 109.5 . . ?
H31B C31 H31C 109.5 . . ?
C83 C31 H31A 109.5 . . ?
C83 C31 H31B 109.5 . . ?
C83 C31 H31C 109.5 . . ?
C16 C32 C60 119.9(2) . . ?
C54 C32 C16 119.9(2) . . ?
C54 C32 C60 120.2(2) . . ?
C107 C33 H33 118.6 . . ?
C135 C33 H33 118.6 . . ?
C135 C33 C107 122.9(3) . . ?
C14 C34 H34 119.3 . . ?
C110 C34 C14 121.4(2) . . ?
C110 C34 H34 119.3 . . ?
C90 C36 C44 120.1(2) . . ?
C90 C36 C98 121.3(2) . . ?
C98 C36 C44 118.6(2) . . ?
H37A C37 H37B 109.5 . . ?
H37A C37 H37C 109.5 . . ?
H37B C37 H37C 109.5 . . ?
C135 C37 H37A 109.5 . . ?
C135 C37 H37B 109.5 . . ?
C135 C37 H37C 109.5 . . ?
C27 C39 C49 119.6(2) . . ?
C27 C39 C90 120.8(2) . . ?
C49 C39 C90 119.6(2) . . ?
C44 C40 C62 117.8(2) . . ?
C44 C40 C132 117.3(2) . . ?
C132 C40 C62 124.7(2) . . ?
C10 C44 C36 118.3(2) . . ?
C40 C44 C10 121.0(2) . . ?
C40 C44 C36 120.7(2) . . ?
C28 C48 C52 120.1(2) . . ?
C118 C48 C28 117.9(2) . . ?
C118 C48 C52 122.0(2) . . ?
C39 C49 C65 121.1(2) . . ?
C131 C49 C39 119.1(2) . . ?
C131 C49 C65 119.8(2) . . ?
C98 C50 C28 121.8(2) . . ?
C98 C50 C102 118.9(2) . . ?
C102 C50 C28 119.2(2) . . ?
C16 C52 C48 119.7(2) . . ?
C92 C52 C16 118.0(2) . . ?
C92 C52 C48 122.3(2) . . ?
C20 C54 C14 122.1(2) . . ?
C20 C54 C32 118.0(2) . . ?
C32 C54 C14 119.9(2) . . ?
C13 C55 C9 120.6(3) . . ?
C13 C55 C137 118.7(3) . . ?
C137 C55 C9 120.6(3) . . ?
C27 C57 H57 118.7 . . ?
C63 C57 C27 122.6(3) . . ?
C63 C57 H57 118.7 . . ?
C32 C60 C66 120.2(2) . . ?
C72 C60 C32 119.9(2) . . ?
C72 C60 C66 119.8(2) . . ?
C25 C61 H61 119.6 . . ?
C25 C61 C67 120.8(3) . . ?
C67 C61 H61 119.6 . . ?
C30 C62 C40 117.9(2) . . ?
C30 C62 C88 117.6(2) . . ?
C88 C62 C40 124.3(2) . . ?
C57 C63 C131 117.8(3) . . ?
C57 C63 C149 121.8(3) . . ?
C131 C63 C149 120.4(3) . . ?
C49 C65 H65A 109.5 . . ?
C49 C65 H65B 109.5 . . ?
C49 C65 H65C 109.5 . . ?
H65A C65 H65B 109.5 . . ?
H65A C65 H65C 109.5 . . ?
H65B C65 H65C 109.5 . . ?
C60 C66 C96 118.9(2) . . ?
C76 C66 C60 118.5(2) . . ?
C76 C66 C96 122.6(2) . . ?
C61 C67 H67 119.9 . . ?
C109 C67 C61 120.2(3) . . ?
C109 C67 H67 119.9 . . ?
H71A C71 H71B 109.5 . . ?
H71A C71 H71C 109.5 . . ?
H71B C71 H71C 109.5 . . ?
C83 C71 H71A 109.5 . . ?
C83 C71 H71B 109.5 . . ?
C83 C71 H71C 109.5 . . ?
C10 C72 C30 118.5(2) . . ?
C60 C72 C10 120.2(2) . . ?
C60 C72 C30 121.1(2) . . ?
C90 C74 C116 121.0(2) . . ?
C90 C74 C132 120.2(2) . . ?
C116 C74 C132 118.7(2) . . ?
C66 C76 H76 118.3 . . ?
C66 C76 C86 123.4(2) . . ?
C86 C76 H76 118.3 . . ?
C110 C80 C101 123.0(2) . . ?
C136 C80 C101 119.6(2) . . ?
C136 C80 C110 117.4(2) . . ?
C17 C83 C31 109.3(2) . . ?
C17 C83 C94 107.9(2) . . ?
C31 C83 C94 111.7(2) . . ?
C71 C83 C17 109.6(2) . . ?
C71 C83 C31 107.1(2) . . ?
C71 C83 C94 111.1(2) . . ?
C76 C86 C30 118.5(2) . . ?
C138 C86 C30 120.2(2) . . ?
C138 C86 C76 121.4(2) . . ?
C25 C88 C62 122.2(2) . . ?
C25 C88 C95 118.0(2) . . ?
C95 C88 C62 119.6(2) . . ?
C36 C90 C39 119.5(2) . . ?
C36 C90 C74 119.2(2) . . ?
C74 C90 C39 121.2(2) . . ?
C20 C92 C52 121.8(2) . . ?
C20 C92 H92 119.1 . . ?
C52 C92 H92 119.1 . . ?
C122 C94 C83 121.7(2) . . ?
C122 C94 C140 116.8(2) . . ?
C140 C94 C83 121.5(2) . . ?
C88 C95 C109 118.3(2) . . ?
C138 C95 C88 120.7(2) . . ?
C138 C95 C109 120.9(2) . . ?
C14 C96 C66 120.1(2) . . ?
C14 C96 C136 118.8(2) . . ?
C136 C96 C66 121.1(2) . . ?
C36 C98 H98 118.6 . . ?
C50 C98 C36 122.9(2) . . ?
C50 C98 H98 118.6 . . ?
C29 C101 C80 111.9(2) . . ?
C29 C101 C117 108.9(2) . . ?
C29 C101 C119 108.6(2) . . ?
C80 C101 C117 109.4(2) . . ?
C80 C101 C119 109.6(2) . . ?
C119 C101 C117 108.4(2) . . ?
C10 C102 C16 120.2(2) . . ?
C10 C102 C50 119.5(2) . . ?
C16 C102 C50 120.3(2) . . ?
C13 C107 C141 121.2(3) . . ?
C33 C107 C13 118.0(3) . . ?
C33 C107 C141 120.8(3) . . ?
C67 C109 C95 121.2(3) . . ?
C67 C109 H109 119.4 . . ?
C95 C109 H109 119.4 . . ?
C34 C110 C80 121.2(2) . . ?
C34 C110 H110 119.4 . . ?
C80 C110 H110 119.4 . . ?
C74 C116 H116 119.1 . . ?
C142 C116 C74 121.7(2) . . ?
C142 C116 H116 119.1 . . ?
C101 C117 H11G 109.5 . . ?
C101 C117 H11H 109.5 . . ?
C101 C117 H11I 109.5 . . ?
H11G C117 H11H 109.5 . . ?
H11G C117 H11I 109.5 . . ?
H11H C117 H11I 109.5 . . ?
C48 C118 H118 119.4 . . ?
C140 C118 C48 121.3(2) . . ?
C140 C118 H118 119.4 . . ?
C101 C119 H11J 109.5 . . ?
C101 C119 H11K 109.5 . . ?
C101 C119 H11L 109.5 . . ?
H11J C119 H11K 109.5 . . ?
H11J C119 H11L 109.5 . . ?
H11K C119 H11L 109.5 . . ?
C28 C122 H122 118.3 . . ?
C94 C122 C28 123.4(2) . . ?
C94 C122 H122 118.3 . . ?
C27 C123 H12G 109.5 . . ?
C27 C123 H12H 109.5 . . ?
C27 C123 H12I 109.5 . . ?
H12G C123 H12H 109.5 . . ?
H12G C123 H12I 109.5 . . ?
H12H C123 H12I 109.5 . . ?
C142 C128 H128 119.9 . . ?
C148 C128 H128 119.9 . . ?
C148 C128 C142 120.3(2) . . ?
C49 C131 H131 119.0 . . ?
C63 C131 C49 121.9(3) . . ?
C63 C131 H131 119.0 . . ?
C74 C132 C40 120.1(2) . . ?
C148 C132 C40 122.4(2) . . ?
C148 C132 C74 117.3(2) . . ?
C33 C135 C37 121.8(3) . . ?
C33 C135 C137 118.0(3) . . ?
C137 C135 C37 120.2(3) . . ?
C80 C136 C96 122.6(2) . . ?
C80 C136 H136 118.7 . . ?
C96 C136 H136 118.7 . . ?
C55 C137 H137 119.1 . . ?
C135 C137 C55 121.7(3) . . ?
C135 C137 H137 119.1 . . ?
C86 C138 C13 118.2(2) . . ?
C95 C138 C13 122.4(2) . . ?
C95 C138 C86 119.3(2) . . ?
C94 C140 H140 119.2 . . ?
C118 C140 C94 121.6(2) . . ?
C118 C140 H140 119.2 . . ?
C107 C141 H14A 109.5 . . ?
C107 C141 H14B 109.5 . . ?
C107 C141 H14C 109.5 . . ?
H14A C141 H14B 109.5 . . ?
H14A C141 H14C 109.5 . . ?
H14B C141 H14C 109.5 . . ?
C116 C142 C128 119.8(2) . . ?
C116 C142 H142 120.1 . . ?
C128 C142 H142 120.1 . . ?
C128 C148 C132 121.8(2) . . ?
C128 C148 H148 119.1 . . ?
C132 C148 H148 119.1 . . ?
C63 C149 H14D 109.5 . . ?
C63 C149 H14E 109.5 . . ?
C63 C149 H14F 109.5 . . ?
H14D C149 H14E 109.5 . . ?
H14D C149 H14F 109.5 . . ?
H14E C149 H14F 109.5 . . ?
C69 C35 H35 119.9 . . ?
C69 C35 C139 120.1(3) . . ?
C139 C35 H35 119.9 . . ?
C35 C69 H69 120.1 . . ?
C35 C69 C147 119.9(3) . . ?
C147 C69 H69 120.1 . . ?
C127 C73 H73 119.9 . . ?
C127 C73 C147 120.2(3) . . ?
C147 C73 H73 119.9 . . ?
C73 C127 H127 120.0 . . ?
C73 C127 C139 119.9(3) . . ?
C139 C127 H127 120.0 . . ?
C35 C139 H139 120.2 . . ?
C127 C139 C35 119.5(3) . . ?
C127 C139 H139 120.2 . . ?
C69 C147 C73 120.3(3) . . ?
C69 C147 H147 119.8 . . ?
C73 C147 H147 119.8 . . ?

loop_
_geom_torsion_atom_site_label_1
_geom_torsion_atom_site_label_2
_geom_torsion_atom_site_label_3
_geom_torsion_atom_site_label_4
_geom_torsion
_geom_torsion_site_symmetry_1
_geom_torsion_site_symmetry_2
_geom_torsion_site_symmetry_3
_geom_torsion_site_symmetry_4
_geom_torsion_publ_flag
C1 C12 C24 C6 -6.5(3) . . . . ?
C1 C12 C24 C58 173.3(2) . . . . ?
C1 C18 C82 C89 4.0(4) . . . . ?
C1 C18 C82 C108 -174.3(2) . . . . ?
C1 C38 C43 C89 1.4(4) . . . . ?
C1 C38 C56 C6 -5.4(4) . . . . ?
C1 C38 C56 C130 176.7(2) . . . . ?
C2 C105 C150 C3 -62.5(3) . . . . ?
C2 C105 C150 C144 116.3(3) . . . . ?
C3 C47 C108 C82 -173.9(3) . . . . ?
C3 C47 C108 C114 1.6(4) . . . . ?
C4 C12 C24 C6 174.9(2) . . . . ?
C4 C12 C24 C58 -5.3(4) . . . . ?
C4 C26 C112 C126 -171.2(2) . . . . ?
C4 C26 C112 C134 4.3(4) . . . . ?
C4 C46 C70 C58 -6.6(4) . . . . ?
C4 C46 C70 C75 173.3(2) . . . . ?
C4 C46 C77 C45 -161.1(2) . . . . ?
C4 C46 C77 C134 14.4(4) . . . . ?
C5 C68 C78 C75 -5.2(3) . . . . ?
C5 C68 C78 C81 -176.3(2) . . . . ?
C6 C22 C84 C41 176.5(2) . . . . ?
C6 C22 C84 C99 -1.5(4) . . . . ?
C6 C24 C58 C70 -178.7(2) . . . . ?
C6 C56 C130 C99 -2.3(4) . . . . ?
C7 C81 C106 C120 -176.1(2) . . . . ?
C8 C18 C82 C89 -173.8(2) . . . . ?
C8 C18 C82 C108 7.9(3) . . . . ?
C8 C26 C112 C126 4.4(4) . . . . ?
C8 C26 C112 C134 179.8(2) . . . . ?
C8 C64 C114 C108 13.6(3) . . . . ?
C8 C64 C114 C144 -165.5(2) . . . . ?
C11 C23 C146 C91 2.5(4) . . . . ?
C11 C23 C146 C111 -173.3(2) . . . . ?
C11 C104 C124 C79 -87.5(3) . . . . ?
C11 C104 C124 C126 83.2(3) . . . . ?
C12 C1 C18 C8 -5.7(3) . . . . ?
C12 C1 C18 C82 176.5(2) . . . . ?
C12 C1 C38 C43 -179.2(2) . . . . ?
C12 C1 C38 C56 -0.6(4) . . . . ?
C12 C4 C26 C8 -5.7(4) . . . . ?
C12 C4 C26 C112 170.0(2) . . . . ?
C12 C4 C46 C70 3.0(4) . . . . ?
C12 C4 C46 C77 -179.5(2) . . . . ?
C12 C24 C58 C70 1.6(4) . . . . ?
C15 C143 C145 C125 3.8(6) . . . . ?
C18 C1 C12 C4 5.2(3) . . . . ?
C18 C1 C12 C24 -173.3(2) . . . . ?
C18 C1 C38 C43 0.6(4) . . . . ?
C18 C1 C38 C56 179.2(2) . . . . ?
C18 C8 C26 C4 5.2(3) . . . . ?
C18 C8 C26 C112 -170.3(2) . . . . ?
C18 C8 C64 C42 166.2(2) . . . . ?
C18 C8 C64 C114 -11.5(3) . . . . ?
C18 C82 C89 C43 -2.2(4) . . . . ?
C18 C82 C108 C47 169.6(2) . . . . ?
C18 C82 C108 C114 -5.7(4) . . . . ?
C19 C68 C78 C75 170.8(2) . . . . ?
C19 C68 C78 C81 -0.3(3) . . . . ?
C21 C41 C84 C22 3.8(3) . . . . ?
C21 C41 C84 C99 -178.3(2) . . . . ?
C22 C6 C24 C12 -178.8(2) . . . . ?
C22 C6 C24 C58 1.4(4) . . . . ?
C22 C6 C56 C38 -175.2(2) . . . . ?
C22 C6 C56 C130 2.7(4) . . . . ?
C22 C84 C99 C130 2.0(4) . . . . ?
C23 C11 C104 C85 0.4(3) . . . . ?
C23 C11 C104 C124 176.6(2) . . . . ?
C24 C6 C22 C84 178.6(2) . . . . ?
C24 C6 C56 C38 5.4(4) . . . . ?
C24 C6 C56 C130 -176.7(2) . . . . ?
C24 C58 C70 C46 4.4(4) . . . . ?
C24 C58 C70 C75 -175.5(2) . . . . ?
C26 C4 C12 C1 0.4(4) . . . . ?
C26 C4 C12 C24 178.9(2) . . . . ?
C26 C4 C46 C70 -173.0(2) . . . . ?
C26 C4 C46 C77 4.5(4) . . . . ?
C26 C8 C18 C1 0.5(3) . . . . ?
C26 C8 C18 C82 178.3(2) . . . . ?
C26 C8 C64 C42 -11.3(3) . . . . ?
C26 C8 C64 C114 171.0(2) . . . . ?
C26 C112 C126 C42 -11.7(3) . . . . ?
C26 C112 C126 C124 167.2(2) . . . . ?
C26 C112 C134 C77 14.6(4) . . . . ?
C26 C112 C134 C93 -159.3(2) . . . . ?
C38 C1 C12 C4 -175.0(2) . . . . ?
C38 C1 C12 C24 6.5(3) . . . . ?
C38 C1 C18 C8 174.5(2) . . . . ?
C38 C1 C18 C82 -3.3(3) . . . . ?
C38 C43 C89 C82 -0.6(4) . . . . ?
C38 C56 C130 C99 175.6(3) . . . . ?
C41 C84 C99 C130 -176.1(3) . . . . ?
C42 C64 C114 C108 -164.1(2) . . . . ?
C42 C64 C114 C144 16.9(4) . . . . ?
C43 C38 C56 C6 173.2(2) . . . . ?
C43 C38 C56 C130 -4.7(4) . . . . ?
C45 C77 C134 C93 -35.2(4) . . . . ?
C45 C77 C134 C112 151.3(3) . . . . ?
C45 C125 C145 C143 -0.6(6) . . . . ?
C46 C4 C12 C1 -175.6(2) . . . . ?
C46 C4 C12 C24 3.0(4) . . . . ?
C46 C4 C26 C8 170.4(2) . . . . ?
C46 C4 C26 C112 -14.0(3) . . . . ?
C46 C70 C75 C78 176.4(2) . . . . ?
C46 C70 C75 C87 -7.8(4) . . . . ?
C46 C77 C134 C93 149.7(3) . . . . ?
C46 C77 C134 C112 -23.9(4) . . . . ?
C47 C3 C150 C105 176.9(3) . . . . ?
C47 C3 C150 C144 -2.0(4) . . . . ?
C47 C108 C114 C64 179.4(2) . . . . ?
C47 C108 C114 C144 -1.5(4) . . . . ?
C51 C41 C84 C22 -115.4(3) . . . . ?
C51 C41 C84 C99 62.6(3) . . . . ?
C53 C41 C84 C22 124.5(3) . . . . ?
C53 C41 C84 C99 -57.6(3) . . . . ?
C56 C6 C22 C84 -0.8(4) . . . . ?
C56 C6 C24 C12 0.6(3) . . . . ?
C56 C6 C24 C58 -179.2(2) . . . . ?
C56 C38 C43 C89 -177.2(3) . . . . ?
C58 C70 C75 C78 -3.7(4) . . . . ?
C58 C70 C75 C87 172.1(2) . . . . ?
C59 C97 C100 C79 -0.3(4) . . . . ?
C64 C8 C18 C1 -177.0(2) . . . . ?
C64 C8 C18 C82 0.8(3) . . . . ?
C64 C8 C26 C4 -177.3(2) . . . . ?
C64 C8 C26 C112 7.2(3) . . . . ?
C64 C42 C126 C112 7.8(4) . . . . ?
C64 C42 C126 C124 -171.0(2) . . . . ?
C64 C114 C144 C150 178.7(2) . . . . ?
C68 C19 C120 C103 -176.4(2) . . . . ?
C68 C19 C120 C106 1.9(4) . . . . ?
C68 C78 C81 C7 176.8(2) . . . . ?
C68 C78 C81 C106 1.0(4) . . . . ?
C70 C46 C77 C45 16.4(4) . . . . ?
C70 C46 C77 C134 -168.2(2) . . . . ?
C70 C75 C78 C68 -82.5(3) . . . . ?
C70 C75 C78 C81 88.6(3) . . . . ?
C70 C75 C87 C15 -171.4(3) . . . . ?
C70 C75 C87 C45 7.1(4) . . . . ?
C75 C78 C81 C7 5.9(4) . . . . ?
C75 C78 C81 C106 -169.9(2) . . . . ?
C77 C45 C87 C15 -176.2(3) . . . . ?
C77 C45 C87 C75 5.3(4) . . . . ?
C77 C45 C125 C145 179.1(3) . . . . ?
C77 C46 C70 C58 175.9(2) . . . . ?
C77 C46 C70 C75 -4.2(4) . . . . ?
C78 C75 C87 C15 4.2(4) . . . . ?
C78 C75 C87 C45 -177.3(3) . . . . ?
C78 C81 C106 C120 -0.2(4) . . . . ?
C79 C93 C113 C59 -5.1(4) . . . . ?
C79 C93 C134 C77 172.9(3) . . . . ?
C79 C93 C134 C112 -13.5(4) . . . . ?
C79 C124 C126 C42 176.6(2) . . . . ?
C79 C124 C126 C112 -2.2(4) . . . . ?
C81 C106 C120 C19 -1.3(4) . . . . ?
C81 C106 C120 C103 177.1(2) . . . . ?
C82 C108 C114 C64 -5.0(4) . . . . ?
C82 C108 C114 C144 174.0(2) . . . . ?
C84 C99 C130 C56 0.0(4) . . . . ?
C85 C91 C146 C23 -1.2(4) . . . . ?
C85 C91 C146 C111 174.7(2) . . . . ?
C85 C104 C124 C79 88.7(3) . . . . ?
C85 C104 C124 C126 -100.6(3) . . . . ?
C87 C15 C143 C145 -0.7(6) . . . . ?
C87 C45 C77 C46 -16.9(4) . . . . ?
C87 C45 C77 C134 168.0(3) . . . . ?
C87 C45 C125 C145 -5.4(5) . . . . ?
C87 C75 C78 C68 101.9(3) . . . . ?
C87 C75 C78 C81 -87.0(3) . . . . ?
C89 C82 C108 C47 -8.6(4) . . . . ?
C89 C82 C108 C114 176.1(2) . . . . ?
C91 C85 C104 C11 0.9(3) . . . . ?
C91 C85 C104 C124 -175.2(2) . . . . ?
C93 C79 C100 C97 -5.0(4) . . . . ?
C93 C79 C124 C104 175.3(2) . . . . ?
C93 C79 C124 C126 4.5(4) . . . . ?
C97 C59 C113 C93 -0.2(5) . . . . ?
C100 C79 C93 C113 7.5(4) . . . . ?
C100 C79 C93 C134 -179.7(2) . . . . ?
C100 C79 C124 C104 -1.5(4) . . . . ?
C100 C79 C124 C126 -172.3(2) . . . . ?
C104 C11 C23 C146 -2.1(4) . . . . ?
C104 C85 C91 C146 -0.5(4) . . . . ?
C104 C124 C126 C42 6.0(4) . . . . ?
C104 C124 C126 C112 -172.8(2) . . . . ?
C108 C82 C89 C43 176.1(3) . . . . ?
C108 C114 C144 C150 -0.3(4) . . . . ?
C113 C59 C97 C100 3.0(5) . . . . ?
C113 C93 C134 C77 -14.7(4) . . . . ?
C113 C93 C134 C112 158.9(3) . . . . ?
C114 C144 C150 C3 2.0(4) . . . . ?
C114 C144 C150 C105 -176.8(2) . . . . ?
C115 C11 C23 C146 173.0(2) . . . . ?
C115 C11 C104 C85 -174.7(2) . . . . ?
C115 C11 C104 C124 1.5(3) . . . . ?
C120 C19 C68 C5 174.8(2) . . . . ?
C120 C19 C68 C78 -1.2(4) . . . . ?
C121 C85 C91 C146 -178.6(2) . . . . ?
C121 C85 C104 C11 179.1(2) . . . . ?
C121 C85 C104 C124 2.9(4) . . . . ?
C124 C79 C93 C113 -169.3(3) . . . . ?
C124 C79 C93 C134 3.5(4) . . . . ?
C124 C79 C100 C97 171.8(3) . . . . ?
C125 C45 C77 C46 158.6(3) . . . . ?
C125 C45 C77 C134 -16.6(5) . . . . ?
C125 C45 C87 C15 8.2(4) . . . . ?
C125 C45 C87 C75 -170.4(3) . . . . ?
C126 C42 C64 C8 3.8(4) . . . . ?
C126 C42 C64 C114 -178.6(2) . . . . ?
C126 C112 C134 C77 -170.1(2) . . . . ?
C126 C112 C134 C93 16.0(4) . . . . ?
C129 C105 C150 C3 177.8(3) . . . . ?
C129 C105 C150 C144 -3.3(4) . . . . ?
C133 C105 C150 C3 56.7(3) . . . . ?
C133 C105 C150 C144 -124.5(3) . . . . ?
C134 C93 C113 C59 -177.6(3) . . . . ?
C134 C112 C126 C42 172.8(2) . . . . ?
C134 C112 C126 C124 -8.3(4) . . . . ?
C143 C15 C87 C45 -5.3(5) . . . . ?
C143 C15 C87 C75 173.2(3) . . . . ?
C150 C3 C47 C108 0.2(5) . . . . ?
C9 C55 C137 C135 177.5(3) . . . . ?
C13 C55 C137 C135 -1.4(5) . . . . ?
C14 C34 C110 C80 -0.9(4) . . . . ?
C14 C96 C136 C80 0.9(4) . . . . ?
C16 C32 C54 C14 178.51(19) . . . . ?
C16 C32 C54 C20 -4.3(3) . . . . ?
C16 C32 C60 C66 172.37(19) . . . . ?
C16 C32 C60 C72 -4.4(3) . . . . ?
C16 C52 C92 C20 -0.7(3) . . . . ?
C17 C83 C94 C122 -98.4(3) . . . . ?
C17 C83 C94 C140 81.0(3) . . . . ?
C25 C61 C67 C109 -5.1(5) . . . . ?
C25 C88 C95 C109 -8.3(4) . . . . ?
C25 C88 C95 C138 168.6(3) . . . . ?
C27 C39 C49 C65 178.3(3) . . . . ?
C27 C39 C49 C131 -0.4(4) . . . . ?
C27 C39 C90 C36 -76.8(3) . . . . ?
C27 C39 C90 C74 101.1(3) . . . . ?
C27 C57 C63 C131 -1.0(5) . . . . ?
C27 C57 C63 C149 177.5(3) . . . . ?
C28 C48 C52 C16 4.1(3) . . . . ?
C28 C48 C52 C92 -176.4(2) . . . . ?
C28 C48 C118 C140 1.0(3) . . . . ?
C28 C50 C98 C36 179.8(2) . . . . ?
C28 C50 C102 C10 -173.84(19) . . . . ?
C28 C50 C102 C16 7.4(3) . . . . ?
C30 C62 C88 C25 -159.2(2) . . . . ?
C30 C62 C88 C95 15.3(4) . . . . ?
C30 C86 C138 C13 -179.4(2) . . . . ?
C30 C86 C138 C95 4.4(4) . . . . ?
C31 C83 C94 C122 21.8(3) . . . . ?
C31 C83 C94 C140 -158.9(2) . . . . ?
C32 C16 C52 C48 177.44(19) . . . . ?
C32 C16 C52 C92 -2.1(3) . . . . ?
C32 C16 C102 C10 -2.0(3) . . . . ?
C32 C16 C102 C50 176.79(19) . . . . ?
C32 C60 C66 C76 -169.5(2) . . . . ?
C32 C60 C66 C96 9.4(3) . . . . ?
C32 C60 C72 C10 -1.5(3) . . . . ?
C32 C60 C72 C30 172.8(2) . . . . ?
C33 C135 C137 C55 -1.1(5) . . . . ?
C34 C14 C54 C20 10.9(3) . . . . ?
C34 C14 C54 C32 -172.0(2) . . . . ?
C34 C14 C96 C66 175.2(2) . . . . ?
C34 C14 C96 C136 -3.4(3) . . . . ?
C37 C135 C137 C55 178.2(3) . . . . ?
C39 C27 C57 C63 0.9(4) . . . . ?
C39 C49 C131 C63 0.3(4) . . . . ?
C40 C62 C88 C25 15.4(4) . . . . ?
C40 C62 C88 C95 -170.1(2) . . . . ?
C40 C132 C148 C128 179.8(2) . . . . ?
C44 C10 C72 C30 14.0(3) . . . . ?
C44 C10 C72 C60 -171.6(2) . . . . ?
C44 C10 C102 C16 173.3(2) . . . . ?
C44 C10 C102 C50 -5.5(3) . . . . ?
C44 C36 C90 C39 -177.2(2) . . . . ?
C44 C36 C90 C74 4.8(3) . . . . ?
C44 C36 C98 C50 -6.2(3) . . . . ?
C44 C40 C62 C30 24.7(3) . . . . ?
C44 C40 C62 C88 -149.9(2) . . . . ?
C44 C40 C132 C74 16.1(3) . . . . ?
C44 C40 C132 C148 -158.6(2) . . . . ?
C48 C28 C50 C98 171.5(2) . . . . ?
C48 C28 C50 C102 -5.9(3) . . . . ?
C48 C28 C122 C94 -1.0(3) . . . . ?
C48 C52 C92 C20 179.8(2) . . . . ?
C48 C118 C140 C94 -0.3(4) . . . . ?
C49 C39 C90 C36 102.0(3) . . . . ?
C49 C39 C90 C74 -80.0(3) . . . . ?
C50 C28 C48 C52 0.2(3) . . . . ?
C50 C28 C48 C118 -179.93(19) . . . . ?
C50 C28 C122 C94 178.6(2) . . . . ?
C52 C16 C32 C54 4.6(3) . . . . ?
C52 C16 C32 C60 -174.0(2) . . . . ?
C52 C16 C102 C10 178.1(2) . . . . ?
C52 C16 C102 C50 -3.1(3) . . . . ?
C52 C48 C118 C140 -179.2(2) . . . . ?
C54 C14 C34 C110 -175.7(2) . . . . ?
C54 C14 C96 C66 -5.7(3) . . . . ?
C54 C14 C96 C136 175.7(2) . . . . ?
C54 C20 C92 C52 1.0(3) . . . . ?
C54 C32 C60 C66 -6.3(3) . . . . ?
C54 C32 C60 C72 177.0(2) . . . . ?
C55 C13 C107 C33 -1.3(4) . . . . ?
C55 C13 C107 C141 -179.7(3) . . . . ?
C55 C13 C138 C86 91.5(3) . . . . ?
C55 C13 C138 C95 -92.4(3) . . . . ?
C57 C27 C39 C49 -0.2(4) . . . . ?
C57 C27 C39 C90 178.7(2) . . . . ?
C57 C63 C131 C49 0.3(5) . . . . ?
C60 C32 C54 C14 -2.8(3) . . . . ?
C60 C32 C54 C20 174.36(19) . . . . ?
C60 C66 C76 C86 -2.9(4) . . . . ?
C60 C66 C96 C14 -3.3(3) . . . . ?
C60 C66 C96 C136 175.2(2) . . . . ?
C61 C25 C88 C62 179.3(3) . . . . ?
C61 C25 C88 C95 4.7(4) . . . . ?
C61 C67 C109 C95 1.2(5) . . . . ?
C62 C30 C72 C10 -5.0(3) . . . . ?
C62 C30 C72 C60 -179.4(2) . . . . ?
C62 C30 C86 C76 -176.3(2) . . . . ?
C62 C30 C86 C138 5.3(4) . . . . ?
C62 C40 C44 C10 -16.0(3) . . . . ?
C62 C40 C44 C36 167.1(2) . . . . ?
C62 C40 C132 C74 -169.3(2) . . . . ?
C62 C40 C132 C148 16.0(4) . . . . ?
C62 C88 C95 C109 177.0(3) . . . . ?
C62 C88 C95 C138 -6.1(4) . . . . ?
C65 C49 C131 C63 -178.4(3) . . . . ?
C66 C60 C72 C10 -178.22(19) . . . . ?
C66 C60 C72 C30 -4.0(3) . . . . ?
C66 C76 C86 C30 -4.8(4) . . . . ?
C66 C76 C86 C138 173.6(2) . . . . ?
C66 C96 C136 C80 -177.6(2) . . . . ?
C71 C83 C94 C122 141.4(3) . . . . ?
C71 C83 C94 C140 -39.3(3) . . . . ?
C72 C10 C44 C36 173.66(19) . . . . ?
C72 C10 C44 C40 -3.3(3) . . . . ?
C72 C10 C102 C16 -3.8(3) . . . . ?
C72 C10 C102 C50 177.38(19) . . . . ?
C72 C30 C62 C40 -14.2(3) . . . . ?
C72 C30 C62 C88 160.7(2) . . . . ?
C72 C30 C86 C76 8.0(3) . . . . ?
C72 C30 C86 C138 -170.4(2) . . . . ?
C72 C60 C66 C76 7.3(3) . . . . ?
C72 C60 C66 C96 -173.8(2) . . . . ?
C74 C116 C142 C128 2.4(4) . . . . ?
C74 C132 C148 C128 5.0(3) . . . . ?
C76 C66 C96 C14 175.5(2) . . . . ?
C76 C66 C96 C136 -5.9(4) . . . . ?
C76 C86 C138 C13 2.3(4) . . . . ?
C76 C86 C138 C95 -174.0(2) . . . . ?
C83 C94 C122 C28 -179.0(2) . . . . ?
C83 C94 C140 C118 179.6(2) . . . . ?
C86 C30 C62 C40 170.2(2) . . . . ?
C86 C30 C62 C88 -14.9(3) . . . . ?
C86 C30 C72 C10 170.7(2) . . . . ?
C86 C30 C72 C60 -3.7(3) . . . . ?
C88 C25 C61 C67 2.0(5) . . . . ?
C88 C95 C109 C67 5.5(4) . . . . ?
C88 C95 C138 C13 -179.9(2) . . . . ?
C88 C95 C138 C86 -3.8(4) . . . . ?
C90 C36 C44 C10 -169.2(2) . . . . ?
C90 C36 C44 C40 7.8(3) . . . . ?
C90 C36 C98 C50 172.2(2) . . . . ?
C90 C39 C49 C65 -0.6(4) . . . . ?
C90 C39 C49 C131 -179.3(2) . . . . ?
C90 C74 C116 C142 -174.4(2) . . . . ?
C90 C74 C132 C40 -4.0(3) . . . . ?
C90 C74 C132 C148 170.9(2) . . . . ?
C92 C20 C54 C14 178.7(2) . . . . ?
C92 C20 C54 C32 1.5(3) . . . . ?
C96 C14 C34 C110 3.5(3) . . . . ?
C96 C14 C54 C20 -168.2(2) . . . . ?
C96 C14 C54 C32 8.9(3) . . . . ?
C96 C66 C76 C86 178.3(2) . . . . ?
C98 C36 C44 C10 9.2(3) . . . . ?
C98 C36 C44 C40 -173.8(2) . . . . ?
C98 C36 C90 C39 4.4(3) . . . . ?
C98 C36 C90 C74 -173.6(2) . . . . ?
C98 C50 C102 C10 8.7(3) . . . . ?
C98 C50 C102 C16 -170.1(2) . . . . ?
C101 C80 C110 C34 177.6(2) . . . . ?
C101 C80 C136 C96 -177.7(2) . . . . ?
C102 C10 C44 C36 -3.5(3) . . . . ?
C102 C10 C44 C40 179.6(2) . . . . ?
C102 C10 C72 C30 -168.8(2) . . . . ?
C102 C10 C72 C60 5.6(3) . . . . ?
C102 C16 C32 C54 -175.3(2) . . . . ?
C102 C16 C32 C60 6.1(3) . . . . ?
C102 C16 C52 C48 -2.7(3) . . . . ?
C102 C16 C52 C92 177.8(2) . . . . ?
C102 C50 C98 C36 -2.8(3) . . . . ?
C107 C13 C55 C9 -176.4(3) . . . . ?
C107 C13 C55 C137 2.6(4) . . . . ?
C107 C13 C138 C86 -84.3(3) . . . . ?
C107 C13 C138 C95 91.8(3) . . . . ?
C107 C33 C135 C37 -176.8(3) . . . . ?
C107 C33 C135 C137 2.5(5) . . . . ?
C109 C95 C138 C13 -3.1(4) . . . . ?
C109 C95 C138 C86 173.0(3) . . . . ?
C110 C80 C101 C29 1.6(3) . . . . ?
C110 C80 C101 C117 -119.2(3) . . . . ?
C110 C80 C101 C119 122.1(3) . . . . ?
C110 C80 C136 C96 1.6(4) . . . . ?
C116 C74 C90 C36 171.0(2) . . . . ?
C116 C74 C90 C39 -6.9(3) . . . . ?
C116 C74 C132 C40 178.4(2) . . . . ?
C116 C74 C132 C148 -6.7(3) . . . . ?
C118 C48 C52 C16 -175.7(2) . . . . ?
C118 C48 C52 C92 3.8(3) . . . . ?
C122 C28 C48 C52 179.8(2) . . . . ?
C122 C28 C48 C118 -0.4(3) . . . . ?
C122 C28 C50 C98 -8.1(3) . . . . ?
C122 C28 C50 C102 174.6(2) . . . . ?
C122 C94 C140 C118 -1.0(3) . . . . ?
C123 C27 C39 C49 -180.0(3) . . . . ?
C123 C27 C39 C90 -1.1(4) . . . . ?
C123 C27 C57 C63 -179.3(3) . . . . ?
C132 C40 C44 C10 158.9(2) . . . . ?
C132 C40 C44 C36 -17.9(3) . . . . ?
C132 C40 C62 C30 -149.9(2) . . . . ?
C132 C40 C62 C88 35.6(4) . . . . ?
C132 C74 C90 C36 -6.5(3) . . . . ?
C132 C74 C90 C39 175.5(2) . . . . ?
C132 C74 C116 C142 3.2(3) . . . . ?
C135 C33 C107 C13 -1.3(4) . . . . ?
C135 C33 C107 C141 177.1(3) . . . . ?
C136 C80 C101 C29 -179.1(2) . . . . ?
C136 C80 C101 C117 60.0(3) . . . . ?
C136 C80 C101 C119 -58.7(3) . . . . ?
C136 C80 C110 C34 -1.6(4) . . . . ?
C138 C13 C55 C9 7.9(4) . . . . ?
C138 C13 C55 C137 -173.1(3) . . . . ?
C138 C13 C107 C33 174.5(2) . . . . ?
C138 C13 C107 C141 -4.0(4) . . . . ?
C138 C95 C109 C67 -171.4(3) . . . . ?
C140 C94 C122 C28 1.7(3) . . . . ?
C142 C128 C148 C132 0.4(4) . . . . ?
C148 C128 C142 C116 -4.3(4) . . . . ?
C149 C63 C131 C49 -178.2(3) . . . . ?
C35 C69 C147 C73 0.0(6) . . . . ?
C69 C35 C139 C127 0.9(5) . . . . ?
C73 C127 C139 C35 -1.3(5) . . . . ?
C127 C73 C147 C69 -0.4(7) . . . . ?
C139 C35 C69 C147 -0.3(5) . . . . ?
C147 C73 C127 C139 1.1(6) . . . . ?

_smtbx_masks_special_details     ?
loop_
_smtbx_masks_void_nr
_smtbx_masks_void_average_x
_smtbx_masks_void_average_y
_smtbx_masks_void_average_z
_smtbx_masks_void_volume
_smtbx_masks_void_count_electrons
_smtbx_masks_void_content
1 -0.502 0.500 -0.502 1316.7 324.2 '8 Benzene'
2 0.104 0.240 0.490 7.3 0.0 ?
3 0.198 0.875 0.790 7.3 0.0 ?
4 0.484 0.276 0.065 8.5 0.0 ?
5 0.516 0.724 0.935 8.5 0.0 ?
6 0.802 0.125 0.210 7.3 0.0 ?
7 0.896 0.760 0.510 7.3 0.0 ?

_smtbx_masks_void_probe_radius   1.2
_smtbx_masks_void_truncation_radius 1.2
_shelx_res_file                  
;
TITL mo_xxs_dbdnc_plate3_autored_a.res in P-1
    mo_xxs_dbdnc_pl3_a.res
    created by SHELXL-2019/1 at 18:15:43 on 08-Mar-2022
REM Old TITL mo_xxs_dbdnc_plate3_autored in P-1
REM SHELXT solution in P-1: R1 0.232, Rweak 0.031, Alpha 0.104
REM <I/s> 0.000 for 0 systematic absences, Orientation as input
REM Formula found by SHELXT: C163 N O4
CELL 0.71073 18.1166 19.1083 19.7848 114.665 95.802 90.221
ZERR 2 0.0005 0.0009 0.001 0.005 0.003 0.003
LATT 1
SFAC C H
UNIT 300 244

L.S. 4
PLAN  38
SIZE 0.23 0.135 0.112
TEMP -173
CONF
BOND
list 4
MORE -1
ABIN
BOND $H
fmap 2 53
acta
OMIT -1 0 1
OMIT -10 11 2
OMIT 0 -3 3
OMIT 3 0 1
OMIT 1 1 1
OMIT 1 0 2
OMIT 3 3 0
OMIT 1 3 0
OMIT 3 -1 1
OMIT 2 2 3
OMIT -1 3 2
OMIT 0 1 2
OMIT -2 0 1
OMIT -1 -7 2
OMIT 0 6 1
OMIT -6 -1 1
OMIT 1 -5 2
OMIT 2 7 0
OMIT 2 -1 3
REM <olex2.extras>
REM <HklSrc "%.\\mo_xxs_dbdnc_pl3_a.hkl">
REM </olex2.extras>

WGHT    0.055800    2.861500
FVAR       0.33731
C1    1    0.362495    0.876104    0.439489    11.00000    0.01807    0.00936 =
         0.01622    0.00427    0.00372    0.00325
C2    1    0.427991    0.689646    0.767320    11.00000    0.04013    0.04226 =
         0.03832    0.02842    0.01067    0.01070
AFIX 137
H2A   2    0.425629    0.669891    0.805530    11.00000   -1.50000
H2B   2    0.479947    0.694825    0.759571    11.00000   -1.50000
H2C   2    0.400249    0.653722    0.720243    11.00000   -1.50000
AFIX   0
C3    1    0.468875    0.814188    0.715728    11.00000    0.02203    0.03751 =
         0.02579    0.02033   -0.00107    0.00531
AFIX  43
H3    2    0.512468    0.807525    0.742974    11.00000   -1.20000
AFIX   0
C4    1    0.226907    0.859330    0.409309    11.00000    0.01829    0.01232 =
         0.01471    0.00752    0.00281    0.00128
C5    1    0.099457    0.965912    0.214615    11.00000    0.02377    0.02791 =
         0.02283    0.01004    0.00220    0.00434
AFIX 137
H5A   2    0.055028    0.954914    0.233673    11.00000   -1.50000
H5B   2    0.089652    1.006466    0.197274    11.00000   -1.50000
H5C   2    0.140915    0.983190    0.254665    11.00000   -1.50000
AFIX   0
C6    1    0.376257    0.889050    0.301739    11.00000    0.01679    0.01370 =
         0.01713    0.00704    0.00573    0.00152
C7    1    0.148478    0.682233    0.104831    11.00000    0.04999    0.02488 =
         0.02909    0.01523    0.00177    0.00515
AFIX 137
H7A   2    0.159153    0.641759    0.056920    11.00000   -1.50000
H7B   2    0.101398    0.668804    0.118006    11.00000   -1.50000
H7C   2    0.188577    0.686977    0.143880    11.00000   -1.50000
AFIX   0
C8    1    0.283857    0.855524    0.525446    11.00000    0.01731    0.00861 =
         0.01228    0.00358    0.00352    0.00198
C11   1    0.089353    0.975108    0.743290    11.00000    0.01348    0.02839 =
         0.02023    0.01381    0.00135    0.00417
C12   1    0.297439    0.869674    0.389973    11.00000    0.01362    0.01361 =
         0.01687    0.00820    0.00233    0.00083
C15   1   -0.020571    0.768307    0.187706    11.00000    0.02415    0.06433 =
         0.02145    0.02599   -0.00160   -0.00532
AFIX  43
H15   2   -0.017338    0.769300    0.140485    11.00000   -1.20000
AFIX   0
C18   1    0.355888    0.865428    0.506043    11.00000    0.01757    0.00747 =
         0.01383    0.00314    0.00166   -0.00023
C19   1    0.140741    0.897586    0.086205    11.00000    0.02285    0.02248 =
         0.02567    0.01486    0.00222    0.00345
AFIX  43
H19   2    0.138949    0.945229    0.081845    11.00000   -1.20000
AFIX   0
C21   1    0.383116    0.893487    0.088695    11.00000    0.02073    0.02569 =
         0.01998    0.01374    0.00458    0.00191
AFIX 137
H21A  2    0.361675    0.843271    0.081208    11.00000   -1.50000
H21B  2    0.390728    0.892833    0.040099    11.00000   -1.50000
H21C  2    0.349172    0.933784    0.113413    11.00000   -1.50000
AFIX   0
C22   1    0.383648    0.892976    0.233290    11.00000    0.01509    0.01904 =
         0.01573    0.00830    0.00098    0.00263
AFIX  43
H22   2    0.340649    0.883080    0.198295    11.00000   -1.20000
AFIX   0
C23   1    0.081197    0.992069    0.817245    11.00000    0.02120    0.02602 =
         0.02039    0.00889    0.00302    0.00339
AFIX  43
H23   2    0.095988    1.042178    0.854626    11.00000   -1.20000
AFIX   0
C24   1    0.303395    0.871846    0.319067    11.00000    0.01868    0.01190 =
         0.01267    0.00485    0.00342    0.00185
C26   1    0.219999    0.855668    0.479230    11.00000    0.01757    0.00983 =
         0.01474    0.00414    0.00314    0.00205
C38   1    0.433573    0.892747    0.422821    11.00000    0.01756    0.01611 =
         0.02071    0.00899    0.00288    0.00012
C41   1    0.458166    0.910095    0.137970    11.00000    0.01790    0.02587 =
         0.02124    0.01428    0.00633    0.00163
C42   1    0.207157    0.855600    0.619035    11.00000    0.02043    0.01350 =
         0.01134    0.00704    0.00060   -0.00019
AFIX  43
H42   2    0.202592    0.854046    0.665808    11.00000   -1.20000
AFIX   0
C43   1    0.494831    0.897311    0.472836    11.00000    0.01741    0.03025 =
         0.02740    0.01926    0.00236   -0.00147
AFIX  43
H43   2    0.542486    0.909481    0.463337    11.00000   -1.20000
AFIX   0
C45   1    0.032276    0.802984    0.318050    11.00000    0.01785    0.04136 =
         0.02438    0.01924    0.00293   -0.00145
C46   1    0.161843    0.847399    0.357776    11.00000    0.01686    0.01688 =
         0.01451    0.00697    0.00004   -0.00251
C47   1    0.475840    0.838067    0.660310    11.00000    0.01609    0.04157 =
         0.02763    0.02193    0.00245    0.00145
AFIX  43
H47   2    0.524125    0.847372    0.650074    11.00000   -1.20000
AFIX   0
C51   1    0.509984    0.846353    0.097123    11.00000    0.02262    0.04256 =
         0.02449    0.01824    0.00797    0.00497
AFIX 137
H51A  2    0.558646    0.856386    0.126897    11.00000   -1.50000
H51B  2    0.515771    0.845667    0.048137    11.00000   -1.50000
H51C  2    0.488601    0.796332    0.090270    11.00000   -1.50000
AFIX   0
C53   1    0.490754    0.988071    0.147984    11.00000    0.02635    0.03482 =
         0.02955    0.02080    0.00410   -0.00614
AFIX 137
H53A  2    0.457805    1.028653    0.174517    11.00000   -1.50000
H53B  2    0.495574    0.987286    0.098783    11.00000   -1.50000
H53C  2    0.539802    0.998324    0.177077    11.00000   -1.50000
AFIX   0
C56   1    0.439269    0.902504    0.353941    11.00000    0.01503    0.01810 =
         0.01958    0.00972    0.00269    0.00186
C58   1    0.241193    0.857617    0.269384    11.00000    0.02065    0.01917 =
         0.01316    0.00837    0.00231   -0.00045
AFIX  43
H58   2    0.246052    0.857940    0.222151    11.00000   -1.20000
AFIX   0
C59   1   -0.103571    0.941480    0.489665    11.00000    0.01309    0.05097 =
         0.03808    0.02836    0.00311    0.00655
AFIX  43
H59   2   -0.142021    0.959029    0.465134    11.00000   -1.20000
AFIX   0
C64   1    0.276228    0.848419    0.594213    11.00000    0.01977    0.00862 =
         0.01407    0.00277    0.00186   -0.00132
C68   1    0.119120    0.893834    0.150335    11.00000    0.01395    0.02285 =
         0.01614    0.00810   -0.00189    0.00179
C70   1    0.169632    0.842369    0.284831    11.00000    0.01897    0.01876 =
         0.01437    0.00663    0.00235   -0.00062
C75   1    0.108283    0.822770    0.230011    11.00000    0.02030    0.02448 =
         0.01684    0.00954    0.00301    0.00310
C77   1    0.090900    0.837588    0.377341    11.00000    0.01738    0.02828 =
         0.02071    0.01321    0.00319    0.00254
C78   1    0.120405    0.823407    0.156272    11.00000    0.01184    0.02955 =
         0.01159    0.01137   -0.00243   -0.00045
C79   1    0.012745    0.896129    0.565497    11.00000    0.01591    0.02710 =
         0.02183    0.01113    0.00357    0.00054
C81   1    0.142789    0.757971    0.098185    11.00000    0.01810    0.02517 =
         0.02020    0.01237   -0.00071    0.00101
C82   1    0.420802    0.867329    0.554150    11.00000    0.01620    0.01868 =
         0.01757    0.00957    0.00246    0.00262
C84   1    0.450127    0.910447    0.214692    11.00000    0.02004    0.01970 =
         0.01925    0.01214    0.00407    0.00067
C85   1    0.041897    0.843491    0.708601    11.00000    0.01932    0.02567 =
         0.02093    0.01380    0.00545    0.00376
C87   1    0.040420    0.798724    0.244626    11.00000    0.01729    0.03671 =
         0.01975    0.01530   -0.00029   -0.00272
C89   1    0.488851    0.884711    0.536215    11.00000    0.01232    0.03230 =
         0.02523    0.01611   -0.00520   -0.00219
AFIX  43
H89   2    0.532587    0.888039    0.568465    11.00000   -1.20000
AFIX   0
C91   1    0.033440    0.864063    0.783409    11.00000    0.02719    0.02650 =
         0.02964    0.01976    0.00955    0.00681
AFIX  43
H91   2    0.014307    0.826397    0.797563    11.00000   -1.20000
AFIX   0
C93   1    0.017121    0.885963    0.490246    11.00000    0.01587    0.03590 =
         0.02039    0.01458    0.00171   -0.00127
C97   1   -0.110490    0.945338    0.561652    11.00000    0.01308    0.04103 =
         0.03318    0.01969    0.00655    0.00306
AFIX  43
H97   2   -0.154540    0.963171    0.584416    11.00000   -1.20000
AFIX   0
C99   1    0.512322    0.926673    0.268726    11.00000    0.01742    0.03391 =
         0.02852    0.01905    0.00356   -0.00181
AFIX  43
H99   2    0.558968    0.940602    0.258576    11.00000   -1.20000
AFIX   0
C100  1   -0.054096    0.923527    0.598339    11.00000    0.01765    0.03228 =
         0.02162    0.01115    0.00610    0.00133
AFIX  43
H100  2   -0.059244    0.926566    0.646786    11.00000   -1.20000
AFIX   0
C103  1    0.192466    0.839194   -0.038894    11.00000    0.04071    0.04116 =
         0.02673    0.02054    0.01289    0.00654
AFIX 137
H10A  2    0.217605    0.792247   -0.067110    11.00000   -1.50000
H10B  2    0.227401    0.884010   -0.022174    11.00000   -1.50000
H10C  2    0.150280    0.844890   -0.071031    11.00000   -1.50000
AFIX   0
C104  1    0.069821    0.900312    0.688462    11.00000    0.01176    0.02680 =
         0.01487    0.01228    0.00433    0.00486
C105  1    0.393781    0.768706    0.793336    11.00000    0.02569    0.03190 =
         0.02324    0.01862    0.00467    0.00950
C106  1    0.164663    0.764386    0.035470    11.00000    0.02412    0.02155 =
         0.01763    0.00489    0.00245    0.00426
AFIX  43
H106  2    0.180018    0.719802   -0.003947    11.00000   -1.20000
AFIX   0
C108  1    0.413871    0.849174    0.618282    11.00000    0.01720    0.02120 =
         0.01978    0.01053    0.00063    0.00071
C111  1    0.036135    0.960841    0.918188    11.00000    0.04164    0.03944 =
         0.02295    0.01464    0.01202    0.00864
AFIX 137
H11A  2   -0.014920    0.943843    0.918375    11.00000   -1.50000
H11B  2    0.042192    1.017008    0.945920    11.00000   -1.50000
H11C  2    0.070807    0.936414    0.942002    11.00000   -1.50000
AFIX   0
C112  1    0.147624    0.857749    0.502797    11.00000    0.01761    0.01484 =
         0.01791    0.00722    0.00235    0.00023
C113  1   -0.042159    0.912777    0.455452    11.00000    0.01824    0.05761 =
         0.02444    0.02710    0.00238    0.00233
AFIX  43
H113  2   -0.038532    0.910472    0.407006    11.00000   -1.20000
AFIX   0
C114  1    0.343038    0.836708    0.636397    11.00000    0.01827    0.01275 =
         0.01600    0.00628    0.00442    0.00286
C115  1    0.112916    1.037725    0.721423    11.00000    0.02662    0.02820 =
         0.02639    0.01286    0.00138   -0.00450
AFIX 137
H11D  2    0.152174    1.019565    0.688372    11.00000   -1.50000
H11E  2    0.131693    1.083474    0.766471    11.00000   -1.50000
H11F  2    0.070219    1.050896    0.695190    11.00000   -1.50000
AFIX   0
C120  1    0.164776    0.833676    0.028650    11.00000    0.01959    0.03113 =
         0.01694    0.01145    0.00280    0.00368
C121  1    0.019936    0.763971    0.650043    11.00000    0.04726    0.02561 =
         0.03078    0.01609    0.00879   -0.00086
AFIX 137
H12A  2   -0.015755    0.767187    0.610901    11.00000   -1.50000
H12B  2   -0.002904    0.733882    0.672939    11.00000   -1.50000
H12C  2    0.064095    0.738800    0.627966    11.00000   -1.50000
AFIX   0
C124  1    0.074582    0.883042    0.607605    11.00000    0.01699    0.02117 =
         0.01629    0.00965    0.00161   -0.00143
C125  1   -0.032597    0.767160    0.326088    11.00000    0.02457    0.07791 =
         0.02294    0.03031   -0.00140   -0.01256
AFIX  43
H125  2   -0.037468    0.765190    0.372631    11.00000   -1.20000
AFIX   0
C126  1    0.142213    0.865277    0.577327    11.00000    0.01925    0.01688 =
         0.01396    0.00726    0.00087    0.00062
C129  1    0.313292    0.759004    0.806692    11.00000    0.03458    0.05587 =
         0.03821    0.03946    0.01170    0.01089
AFIX 137
H12D  2    0.285839    0.721162    0.760447    11.00000   -1.50000
H12E  2    0.289899    0.808636    0.821839    11.00000   -1.50000
H12F  2    0.312652    0.741008    0.846333    11.00000   -1.50000
AFIX   0
C130  1    0.506785    0.922734    0.335745    11.00000    0.01558    0.03709 =
         0.02136    0.01719   -0.00002   -0.00138
AFIX  43
H130  2    0.549855    0.934014    0.370880    11.00000   -1.20000
AFIX   0
C133  1    0.437065    0.824160    0.866867    11.00000    0.04466    0.04688 =
         0.02402    0.02232    0.00029    0.00205
AFIX 137
H13A  2    0.435321    0.803574    0.904532    11.00000   -1.50000
H13B  2    0.414810    0.874481    0.884287    11.00000   -1.50000
H13C  2    0.488850    0.830026    0.858985    11.00000   -1.50000
AFIX   0
C134  1    0.083714    0.858094    0.456134    11.00000    0.01728    0.02850 =
         0.01706    0.01395    0.00194   -0.00195
C143  1   -0.083144    0.737963    0.199390    11.00000    0.02154    0.09891 =
         0.02906    0.03356   -0.01301   -0.02525
AFIX  43
H143  2   -0.123487    0.718431    0.160854    11.00000   -1.20000
AFIX   0
C144  1    0.337591    0.812253    0.693590    11.00000    0.01843    0.01824 =
         0.01933    0.00929    0.00484    0.00415
AFIX  43
H144  2    0.289597    0.804321    0.705355    11.00000   -1.20000
AFIX   0
C145  1   -0.088115    0.735505    0.269260    11.00000    0.02723    0.11186 =
         0.03683    0.03848   -0.00636   -0.03410
AFIX  43
H145  2   -0.130752    0.711450    0.276468    11.00000   -1.20000
AFIX   0
C146  1    0.052104    0.938041    0.838175    11.00000    0.02525    0.03295 =
         0.01531    0.01282    0.00388    0.01094
C150  1    0.398953    0.799200    0.733551    11.00000    0.02180    0.02242 =
         0.01812    0.01080    0.00359    0.00609

C9    1    0.712208    0.453613    0.423827    11.00000    0.05248    0.08682 =
         0.06325    0.05238   -0.00832   -0.02425
AFIX 137
H9A   2    0.686040    0.485864    0.402541    11.00000   -1.50000
H9B   2    0.680833    0.442993    0.456352    11.00000   -1.50000
H9C   2    0.723268    0.404911    0.383292    11.00000   -1.50000
AFIX   0
C10   1    0.725822    0.671178    0.218816    11.00000    0.01064    0.01535 =
         0.01894    0.00828    0.00153   -0.00043
C13   1    0.834216    0.525268    0.438015    11.00000    0.03919    0.01230 =
         0.02021    0.00720   -0.00195    0.00758
C14   1    0.710025    0.859848    0.492728    11.00000    0.01100    0.01611 =
         0.01711    0.00751   -0.00016   -0.00031
C16   1    0.713259    0.810702    0.285776    11.00000    0.01074    0.01412 =
         0.01597    0.00754    0.00374   -0.00024
C17   1    0.779440    0.932905   -0.007770    11.00000    0.03826    0.05523 =
         0.03462    0.02887    0.00425   -0.00917
AFIX 137
H17A  2    0.796828    0.981831    0.034245    11.00000   -1.50000
H17B  2    0.779410    0.938377   -0.054867    11.00000   -1.50000
H17C  2    0.812589    0.892394   -0.008071    11.00000   -1.50000
AFIX   0
C20   1    0.700907    0.939313    0.419119    11.00000    0.01525    0.01182 =
         0.01295    0.00199    0.00247    0.00115
AFIX  43
H20   2    0.696142    0.983748    0.463947    11.00000   -1.20000
AFIX   0
C25   1    0.838930    0.412064    0.161182    11.00000    0.03412    0.02044 =
         0.02073    0.00523   -0.00271    0.00865
AFIX  43
H25   2    0.829102    0.414801    0.114285    11.00000   -1.20000
AFIX   0
C27   1    0.601641    0.573662   -0.077682    11.00000    0.03041    0.01916 =
         0.02516    0.00801   -0.00462   -0.00256
C28   1    0.707196    0.825706    0.146398    11.00000    0.01238    0.01674 =
         0.01729    0.01028    0.00186    0.00202
C29   1    0.714023    0.909112    0.770150    11.00000    0.05035    0.03169 =
         0.01630    0.01149    0.00965    0.00951
AFIX 137
H29A  2    0.722763    0.901642    0.816340    11.00000   -1.50000
H29B  2    0.661546    0.918707    0.761666    11.00000   -1.50000
H29C  2    0.744985    0.953369    0.774706    11.00000   -1.50000
AFIX   0
C30   1    0.759011    0.593055    0.288778    11.00000    0.01643    0.01563 =
         0.01701    0.00974    0.00071    0.00245
C31   1    0.673332    0.835231   -0.065774    11.00000    0.04869    0.02985 =
         0.02335    0.01713   -0.00081   -0.00192
AFIX 137
H31A  2    0.709280    0.795828   -0.069983    11.00000   -1.50000
H31B  2    0.668081    0.842949   -0.111950    11.00000   -1.50000
H31C  2    0.625112    0.818337   -0.057804    11.00000   -1.50000
AFIX   0
C32   1    0.716937    0.803020    0.354617    11.00000    0.00803    0.01300 =
         0.01737    0.00685    0.00065   -0.00032
C33   1    0.917906    0.565343    0.550822    11.00000    0.05476    0.02224 =
         0.02808    0.01109   -0.01437   -0.00152
AFIX  43
H33   2    0.964520    0.587887    0.578238    11.00000   -1.20000
AFIX   0
C34   1    0.692416    0.920191    0.558766    11.00000    0.01604    0.01464 =
         0.01910    0.00790    0.00319    0.00252
AFIX  43
H34   2    0.675520    0.966557    0.557213    11.00000   -1.20000
AFIX   0
C36   1    0.703101    0.608542    0.081158    11.00000    0.01604    0.01741 =
         0.01750    0.00926    0.00413    0.00333
C37   1    0.884684    0.549217    0.664894    11.00000    0.11650    0.04969 =
         0.02867    0.01885   -0.00752   -0.00073
AFIX 137
H37A  2    0.938297    0.558192    0.680199    11.00000   -1.50000
H37B  2    0.867458    0.502485    0.668764    11.00000   -1.50000
H37C  2    0.858776    0.593397    0.697611    11.00000   -1.50000
AFIX   0
C39   1    0.670184    0.548839   -0.058516    11.00000    0.03129    0.00822 =
         0.01704    0.00391    0.00102   -0.00232
C40   1    0.731077    0.529879    0.151872    11.00000    0.01940    0.01578 =
         0.01533    0.00671    0.00356    0.00425
C44   1    0.721397    0.602220    0.150694    11.00000    0.01263    0.01553 =
         0.01717    0.00726    0.00057    0.00222
C48   1    0.705618    0.891805    0.213981    11.00000    0.01138    0.01524 =
         0.01771    0.01050    0.00033   -0.00117
C49   1    0.725261    0.531810   -0.107364    11.00000    0.03710    0.01276 =
         0.02379    0.00716    0.00496    0.00007
C50   1    0.709162    0.749458    0.146965    11.00000    0.01001    0.01683 =
         0.01988    0.00998    0.00130    0.00079
C52   1    0.706199    0.884241    0.284986    11.00000    0.00993    0.01653 =
         0.01561    0.00855    0.00033   -0.00205
C54   1    0.708028    0.868293    0.422122    11.00000    0.01014    0.01253 =
         0.01962    0.00917    0.00134    0.00117
C55   1    0.784036    0.495446    0.469101    11.00000    0.04719    0.02637 =
         0.03045    0.01850    0.00107    0.00203
C57   1    0.590067    0.581057   -0.144998    11.00000    0.04186    0.03255 =
         0.03231    0.01862   -0.01042    0.00277
AFIX  43
H57   2    0.543890    0.598599   -0.157466    11.00000   -1.20000
AFIX   0
C60   1    0.731174    0.730049    0.355859    11.00000    0.00956    0.01579 =
         0.01872    0.00906    0.00324   -0.00047
C61   1    0.881317    0.355445    0.166478    11.00000    0.04782    0.02798 =
         0.02551    0.00114   -0.00422    0.02094
AFIX  43
H61   2    0.902013    0.320209    0.123626    11.00000   -1.20000
AFIX   0
C62   1    0.764925    0.528149    0.221495    11.00000    0.02076    0.01238 =
         0.02151    0.00911    0.00106    0.00211
C63   1    0.643054    0.563901   -0.194375    11.00000    0.05843    0.02752 =
         0.02430    0.01423   -0.00168   -0.00333
C65   1    0.800066    0.507124   -0.087759    11.00000    0.04066    0.03570 =
         0.04463    0.02226    0.01798    0.01151
AFIX 137
H65A  2    0.793785    0.459785   -0.080612    11.00000   -1.50000
H65B  2    0.824331    0.547944   -0.041457    11.00000   -1.50000
H65C  2    0.830837    0.497553   -0.128431    11.00000   -1.50000
AFIX   0
C66   1    0.744046    0.723757    0.426173    11.00000    0.01529    0.01577 =
         0.01628    0.00843    0.00243    0.00271
C67   1    0.894839    0.348527    0.234874    11.00000    0.05710    0.02189 =
         0.03056    0.00640   -0.00915    0.02244
AFIX  43
H67   2    0.921060    0.306339    0.236845    11.00000   -1.20000
AFIX   0
C71   1    0.648631    0.972501   -0.001759    11.00000    0.06135    0.04594 =
         0.03364    0.02712    0.01164    0.02313
AFIX 137
H71A  2    0.598484    0.959302    0.005199    11.00000   -1.50000
H71B  2    0.647666    0.975016   -0.050308    11.00000   -1.50000
H71C  2    0.666119    1.022675    0.038299    11.00000   -1.50000
AFIX   0
C72   1    0.736407    0.664994    0.288647    11.00000    0.00945    0.01627 =
         0.01632    0.00751    0.00124    0.00103
C74   1    0.681084    0.469367    0.017348    11.00000    0.01756    0.01338 =
         0.02051    0.00609    0.00206    0.00282
C76   1    0.769323    0.656211    0.425973    11.00000    0.02382    0.01696 =
         0.01689    0.01068    0.00200    0.00511
AFIX  43
H76   2    0.779936    0.653077    0.472616    11.00000   -1.20000
AFIX   0
C80   1    0.722754    0.846034    0.630659    11.00000    0.01803    0.02109 =
         0.01193    0.00707    0.00384    0.00096
C83   1    0.700760    0.911274    0.000618    11.00000    0.02789    0.02127 =
         0.01714    0.01304    0.00179    0.00098
C86   1    0.780473    0.590687    0.359700    11.00000    0.02280    0.01520 =
         0.01544    0.00653    0.00005    0.00212
C88   1    0.809141    0.467241    0.225079    11.00000    0.02549    0.01750 =
         0.01931    0.00694   -0.00260    0.00271
C90   1    0.685768    0.541670    0.014267    11.00000    0.01787    0.01843 =
         0.01516    0.00844    0.00313    0.00224
C92   1    0.700559    0.947165    0.352497    11.00000    0.01617    0.00814 =
         0.02132    0.00790    0.00085    0.00053
AFIX  43
H92   2    0.696348    0.996942    0.353062    11.00000   -1.20000
AFIX   0
C94   1    0.702877    0.904529    0.075421    11.00000    0.01595    0.01966 =
         0.02121    0.01214    0.00360    0.00044
C95   1    0.829761    0.464985    0.295929    11.00000    0.02670    0.01702 =
         0.02551    0.00915   -0.00144    0.00403
C96   1    0.730922    0.790269    0.495252    11.00000    0.01783    0.01522 =
         0.01454    0.00825    0.00145    0.00062
C98   1    0.701146    0.683102    0.082054    11.00000    0.02148    0.01832 =
         0.01583    0.01071    0.00071    0.00082
AFIX  43
H98   2    0.693970    0.687257    0.035660    11.00000   -1.20000
AFIX   0
C101  1    0.733839    0.837170    0.704595    11.00000    0.02925    0.02606 =
         0.01655    0.01257    0.00439    0.00748
C102  1    0.716633    0.743606    0.217583    11.00000    0.01098    0.01371 =
         0.01722    0.00812    0.00268    0.00065
C107  1    0.902840    0.560251    0.478642    11.00000    0.04108    0.01716 =
         0.02772    0.00767   -0.00530    0.00421
C109  1    0.870702    0.401522    0.297343    11.00000    0.04777    0.02013 =
         0.02171    0.00765   -0.00588    0.01047
AFIX  43
H109  2    0.881011    0.396746    0.343232    11.00000   -1.20000
AFIX   0
C110  1    0.699148    0.913568    0.626080    11.00000    0.02228    0.01635 =
         0.01353    0.00554    0.00351    0.00278
AFIX  43
H110  2    0.687505    0.955719    0.669999    11.00000   -1.20000
AFIX   0
C116  1    0.653592    0.401791   -0.046995    11.00000    0.02165    0.02242 =
         0.01812    0.00875    0.00077    0.00117
AFIX  43
H116  2    0.642460    0.404885   -0.093603    11.00000   -1.20000
AFIX   0
C117  1    0.815598    0.820924    0.720137    11.00000    0.03672    0.03540 =
         0.02545    0.01479   -0.00070    0.00599
AFIX 137
H11G  2    0.847949    0.863122    0.722127    11.00000   -1.50000
H11H  2    0.827744    0.772403    0.680038    11.00000   -1.50000
H11I  2    0.823080    0.816919    0.768126    11.00000   -1.50000
AFIX   0
C118  1    0.703666    0.963865    0.210773    11.00000    0.02064    0.01315 =
         0.01881    0.00435    0.00037   -0.00131
AFIX  43
H118  2    0.703364    1.009314    0.255769    11.00000   -1.20000
AFIX   0
C119  1    0.684502    0.768490    0.698420    11.00000    0.04791    0.03117 =
         0.02362    0.01783    0.01082    0.00302
AFIX 137
H11J  2    0.689656    0.764568    0.746490    11.00000   -1.50000
H11K  2    0.699926    0.720844    0.659491    11.00000   -1.50000
H11L  2    0.632524    0.776347    0.685350    11.00000   -1.50000
AFIX   0
C122  1    0.706310    0.834465    0.079151    11.00000    0.01737    0.01426 =
         0.01747    0.00502    0.00381   -0.00009
AFIX  43
H122  2    0.708187    0.789551    0.033985    11.00000   -1.20000
AFIX   0
C123  1    0.541311    0.592478   -0.026630    11.00000    0.02941    0.04321 =
         0.03949    0.01975   -0.00303    0.00483
AFIX 137
H12G  2    0.553865    0.642352    0.016025    11.00000   -1.50000
H12H  2    0.536732    0.552305   -0.008491    11.00000   -1.50000
H12I  2    0.494070    0.595024   -0.054197    11.00000   -1.50000
AFIX   0
C128  1    0.656577    0.328497    0.025992    11.00000    0.02805    0.01366 =
         0.02919    0.01044    0.00072    0.00128
AFIX  43
H128  2    0.645912    0.281319    0.029177    11.00000   -1.20000
AFIX   0
C131  1    0.710424    0.539546   -0.174637    11.00000    0.05331    0.02419 =
         0.02267    0.00829    0.01361   -0.00181
AFIX  43
H131  2    0.747661    0.527745   -0.207754    11.00000   -1.20000
AFIX   0
C132  1    0.701347    0.463258    0.086500    11.00000    0.01904    0.01399 =
         0.01932    0.00660    0.00321    0.00388
C135  1    0.868407    0.539237    0.584291    11.00000    0.07567    0.02214 =
         0.02218    0.00957   -0.00595    0.00717
C136  1    0.737337    0.785169    0.564634    11.00000    0.02309    0.01557 =
         0.02370    0.01079    0.00481    0.00527
AFIX  43
H136  2    0.752221    0.738266    0.566350    11.00000   -1.20000
AFIX   0
C137  1    0.801692    0.503710    0.542598    11.00000    0.06559    0.03447 =
         0.03562    0.02416    0.00825    0.00686
AFIX  43
H137  2    0.767117    0.484504    0.564571    11.00000   -1.20000
AFIX   0
C138  1    0.813425    0.525372    0.362544    11.00000    0.02700    0.01589 =
         0.01711    0.00899   -0.00292    0.00104
C140  1    0.702178    0.969928    0.143479    11.00000    0.02432    0.01611 =
         0.02572    0.01382    0.00146    0.00248
AFIX  43
H140  2    0.700647    1.019502    0.143211    11.00000   -1.20000
AFIX   0
C141  1    0.957511    0.593039    0.445873    11.00000    0.03991    0.04977 =
         0.04280    0.02477   -0.01051   -0.00539
AFIX 137
H14A  2    0.963173    0.555687    0.394806    11.00000   -1.50000
H14B  2    1.005666    0.603967    0.476642    11.00000   -1.50000
H14C  2    0.939349    0.640849    0.444799    11.00000   -1.50000
AFIX   0
C142  1    0.642934    0.333362   -0.043438    11.00000    0.02731    0.01391 =
         0.01988    0.00348   -0.00254   -0.00221
AFIX  43
H142  2    0.626325    0.288717   -0.087499    11.00000   -1.20000
AFIX   0
C148  1    0.685036    0.391317    0.088578    11.00000    0.02881    0.01764 =
         0.01892    0.00967    0.00188    0.00384
AFIX  43
H148  2    0.694185    0.386867    0.134722    11.00000   -1.20000
AFIX   0
C149  1    0.628211    0.569340   -0.269116    11.00000    0.09404    0.07542 =
         0.04111    0.03857   -0.00036    0.01176
AFIX 137
H14D  2    0.583041    0.538196   -0.297145    11.00000   -1.50000
H14E  2    0.670373    0.550088   -0.298006    11.00000   -1.50000
H14F  2    0.621666    0.623236   -0.260309    11.00000   -1.50000
AFIX   0

C35   1    0.948444    0.789000   -0.000086    11.00000    0.02994    0.04708 =
         0.05007    0.03055   -0.00963   -0.00270
AFIX  43
H35   2    0.981073    0.820060    0.043047    11.00000   -1.20000
AFIX   0
C69   1    0.965390    0.777554   -0.069766    11.00000    0.03424    0.03830 =
         0.05681    0.01929    0.01156   -0.00383
AFIX  43
H69   2    1.009609    0.800849   -0.074958    11.00000   -1.20000
AFIX   0
C73   1    0.854322    0.698584   -0.124844    11.00000    0.05334    0.06793 =
         0.04190   -0.01164    0.01880   -0.02785
AFIX  43
H73   2    0.821850    0.667659   -0.168164    11.00000   -1.20000
AFIX   0
C127  1    0.837122    0.709352   -0.055338    11.00000    0.02948    0.02753 =
         0.05845    0.01788    0.01407    0.00485
AFIX  43
H127  2    0.793228    0.685200   -0.050599    11.00000   -1.20000
AFIX   0
C139  1    0.883566    0.755229    0.007601    11.00000    0.03552    0.05755 =
         0.04150    0.03430    0.00198    0.00189
AFIX  43
H139  2    0.871345    0.763727    0.055912    11.00000   -1.20000
AFIX   0
C147  1    0.918411    0.732412   -0.132004    11.00000    0.06358    0.07873 =
         0.04231    0.00066    0.02678   -0.02330
AFIX  43
H147  2    0.930213    0.724478   -0.180303    11.00000   -1.20000
AFIX   0
HKLF 4


REM  mo_xxs_dbdnc_plate3_autored_a.res in P-1
REM wR2 = 0.1729, GooF = S = 1.020, Restrained GooF = 1.020 for all data
REM R1 = 0.0771 for 15877 Fo > 4sig(Fo) and 0.1181 for all 24548 data
REM 1375 parameters refined using 0 restraints

END

WGHT      0.0558      2.8616

REM Highest difference peak  0.281,  deepest hole -0.243,  1-sigma level  0.053
Q1    1   0.1826  0.9008 -0.0416  11.00000  0.05    0.28
Q2    1   0.7206  0.7432  0.4560  11.00000  0.05    0.28
Q3    1   0.6825  0.8557  0.1806  11.00000  0.05    0.27
Q4    1   0.6809  0.5020 -0.0979  11.00000  0.05    0.26
Q5    1   0.6759  0.6004 -0.2619  11.00000  0.05    0.26
Q6    1   0.6853  0.8213  0.3792  11.00000  0.05    0.26
Q7    1   0.8242  0.5215  0.3992  11.00000  0.05    0.26
Q8    1   0.0815  0.9839  0.9579  11.00000  0.05    0.25
Q9    1   0.7501  0.6380  0.1821  11.00000  0.05    0.25
Q10   1   0.2417  0.8142  0.5848  11.00000  0.05    0.25
Q11   1   0.7430  0.7163  0.2184  11.00000  0.05    0.25
Q12   1   0.1748  0.8224  0.3170  11.00000  0.05    0.24
Q13   1   0.6341  0.5036 -0.3223  11.00000  0.05    0.24
Q14   1   0.3606  0.8824  0.4761  11.00000  0.05    0.24
Q15   1   0.0928  0.8062  0.3966  11.00000  0.05    0.24
Q16   1   0.7360  0.7857  0.2549  11.00000  0.05    0.24
Q17   1   0.7375  0.4858  0.1135  11.00000  0.05    0.24
Q18   1   0.7562  0.7019  0.3227  11.00000  0.05    0.24
Q19   1   0.4780  0.3438 -0.1862  11.00000  0.05    0.23
Q20   1   0.0774  0.8788  0.6432  11.00000  0.05    0.23
Q21   1   0.1640  0.8415 -0.0012  11.00000  0.05    0.23
Q22   1   0.3988  0.8639  0.4202  11.00000  0.05    0.23
Q23   1   0.7934  0.4760  0.3283  11.00000  0.05    0.23
Q24   1   0.5373  0.3596  0.4584  11.00000  0.05    0.23
Q25   1   0.7026  0.6810  0.3185  11.00000  0.05    0.23
Q26   1   0.4472  0.4376 -0.2254  11.00000  0.05    0.23
Q27   1   0.2966  0.8958  0.3666  11.00000  0.05    0.23
Q28   1   0.0223  0.8238  0.2840  11.00000  0.05    0.23
Q29   1   0.0614  0.9415  0.8772  11.00000  0.05    0.23
Q30   1   0.4382  0.8798  0.3788  11.00000  0.05    0.23
Q31   1   0.1283  0.8215  0.3604  11.00000  0.05    0.23
Q32   1   0.9099  0.6020  0.7092  11.00000  0.05    0.22
Q33   1   0.0305  0.9219  0.9342  11.00000  0.05    0.22
Q34   1   0.5449  0.5988  0.1815  11.00000  0.05    0.22
Q35   1   0.1061  0.7786  0.1182  11.00000  0.05    0.22
Q36   1   0.7098  0.9079  0.0362  11.00000  0.05    0.22
Q37   1   0.3942  0.7835  0.7593  11.00000  0.05    0.22
Q38   1   0.7126  0.8434  0.2793  11.00000  0.05    0.22
;
_shelx_res_checksum              40739
_shelx_hkl_file                  
;
   0   0  -2    9.04    2.44
   0   0   2    9.46    2.47
   0   0   2    5.88    1.83
   0   0  -2    8.23    2.26
   0   0   3   12.50    4.61
   0   0  -3    7.09    1.88
   0   0  -3   14.76    4.71
   0   0  -3    7.18    3.12
   0   0   3   10.75    3.39
   0   0   4  568.29   23.73
   0   0  -4  491.44   22.03
   0   0   4  506.75   23.84
   0   0  -4  570.88   24.80
   0   0  -4  550.99   14.88
   0   0   5  125.12   12.82
   0   0  -5   99.25   11.16
   0   0   5  113.63   12.27
   0   0  -5  116.05   13.05
   0   0  -5  113.44    7.53
   0   0   6  105.51   12.65
   0   0  -6  100.01   12.32
   0   0  -6   91.30   12.65
   0   0   6   94.23   12.55
   0   0  -6   91.58    7.36
   0   0  -7   87.34   12.38
   0   0   7   84.79   12.67
   0   0   7   68.81   11.50
   0   0  -7   86.49   13.52
   0   0  -7   76.30    7.36
   0   0  -8  278.88   23.40
   0   0  -8  276.99   14.55
   0   0  -8  289.87   25.81
   0   0   8  256.00   23.07
   0   0  -9    9.05    6.17
   0   0  -9    2.36    2.53
   0   0   9   -3.04    6.42
   0   0   9    5.41    4.18
   0   0 -10    2.63    3.54
   0   0 -10    4.65    4.20
   0   0  10   -0.37    6.58
   0   0  10    4.15    4.24
   0   0 -11   57.58   13.02
   0   0  11   34.33    9.70
   0   0 -11   50.44   11.92
   0   0  11   66.63   14.73
   0   0 -12   -1.74    7.49
   0   0 -12    7.05    5.78
   0   0 -12    0.58    2.99
   0   0  12   -0.24    5.47
   0   0  12    1.31    5.81
   0   0 -13  112.63   19.69
   0   0  13   76.57   17.37
   0   0 -13  108.08   20.51
   0   0  13  104.45   20.00
   0   0 -14 1573.88   72.08
   0   0  14 1443.94   74.53
   0   0 -14 1691.48   85.34
   0   0  14 1719.75   82.56
   0   0 -15  309.40   34.11
   0   0  15  285.20   35.31
   0   0 -15  360.51   42.32
   0   0  15  313.39   38.07
   0   0 -16  143.90   25.58
   0   0  16  166.56   29.69
   0   0 -16  201.27   32.90
   0   0  16  158.86   27.92
   0   0 -17   50.18   12.79
   0   0 -17   71.06   21.45
   0   0  17   49.03   14.49
   0   0  17   60.30   19.41
   0   0 -18   -5.31    8.14
   0   0  18   -3.97   10.15
   0   0 -18   -0.39   11.79
   0   0  18   11.11   14.29
   0   0 -19   19.29   17.90
   0   0  19   14.13   12.91
   0   0 -19   -9.15    9.95
   0   0  20    5.27   12.37
   0   0  20    4.97   13.03
   0   0 -20   -2.23    8.49
   0   0 -21   18.13   17.56
   0   0  21    9.54   13.75
   0   0  21   17.80   15.59
   0   0 -21    8.22    9.31
   0   0 -22   41.37   25.77
   0   0  22   36.18   17.17
   0   0  22   58.08   23.55
   0   0 -22   16.02   12.16
   0  -1 -21   16.25   17.54
   0   1  21   33.80   19.44
   0   1  21   13.36   14.03
   0  -1 -21  -12.51   12.57
   0  -1 -20    9.19   15.26
   0   1  20   -1.62   10.28
   0   1  20   -1.31    9.69
   0  -1 -20   -9.32   11.52
   0  -1 -19   26.63   17.15
   0   1  19   28.70   17.38
   0   1  19   -1.26    9.16
   0  -1 -19   -4.97   12.85
   0  -1 -18   27.81   17.41
   0   1  18   20.01   12.69
   0  -1 -18   18.17    7.72
   0   1  17   93.97   22.66
   0  -1 -17   83.70   23.18
   0   1  17   65.71   19.50
   0  -1 -16  -15.81   13.66
   0  -1 -16    6.56   10.33
   0   1  16    6.32    8.92
   0   1  16   -5.39    7.67
   0  -1 -15  443.95   41.78
   0   1  15  440.69   43.55
   0  -1 -15  532.23   51.44
   0   1  15  465.60   46.57
   0  -1 -14  112.67   23.08
   0  -1 -14   99.34   22.97
   0   1  14  100.46   21.93
   0   1  14   96.38   20.94
   0  -1 -13   33.19   13.02
   0  -1 -13   44.73   15.75
   0   1  13   31.77   10.79
   0   1  13   45.89   12.83
   0  -1 -12   49.60   12.42
   0   1  12   32.62    9.39
   0  -1 -12   54.41   14.43
   0   1  12   40.90   12.56
   0   1  11   24.85    9.27
   0  -1 -11   43.30   13.39
   0   1  11   37.86   10.86
   0  -1 -11   23.18    9.25
   0   1  10   54.87   13.04
   0  -1 -10   93.73   17.79
   0  -1 -10   67.13   13.18
   0   1  10   75.08   14.97
   0   1   9   16.38    7.77
   0  -1  -9    7.09    3.84
   0   1   9   14.61    6.47
   0  -1  -9   13.57    6.30
   0   1   8   86.36   14.26
   0  -1  -8   95.44   15.97
   0   1   8   85.57   14.38
   0  -1  -8   81.44   13.05
   0  -1  -7    2.14    3.85
   0  -1  -7    1.26    3.22
   0   1   7    1.70    3.95
   0   1   6    6.03    3.74
   0   1   6    0.20    2.00
   0  -1  -6   -1.00    3.24
   0   1   6   -0.49    3.82
   0   1   5   71.88   11.08
   0   1   5   84.01    6.94
   0  -1  -5   73.95   11.00
   0   1   5   63.96   10.24
   0  -1  -5   65.46    9.74
   0  -1  -4   70.27    9.91
   0  -1  -4   59.85    8.84
   0   1   4   65.89    5.74
   0   1   4   60.16    9.08
   0   1   4   64.43    9.01
   0   1   3   27.30    5.47
   0  -1  -3   32.05    5.62
   0   1   3   35.67    3.85
   0   1   3   34.15    6.13
   0  -1  -3   28.19    5.38
   0   1   2  165.39   10.93
   0  -1  -2  162.67   10.67
   0   1   2  190.62   11.70
   0  -1  -2  215.73   12.75
   0  -1  -1    9.53    2.51
   0   1   1    9.35    2.24
   0   1   1    5.22    1.72
   0  -1   2   79.90    5.40
   0  -1   2   70.86    5.55
   0   1  -2   83.91    6.08
   0   1  -2   79.09    5.22
   0   1  -3   40.67    5.37
   0  -1   3   37.79    5.43
   0  -1   3   43.41    5.04
   0   1  -3   34.73    4.25
   0  -1   4    6.31    3.38
   0   1  -4  -11.72    5.27
   0  -1   4    0.57    2.53
   0   1  -4   -6.38    4.60
   0  -1   5   29.32    5.90
   0   1  -5   37.06    6.83
   0   1  -5   44.12    7.79
   0  -1   5   27.90    5.05
   0  -1   6   43.86    7.69
   0   1  -6   53.27    9.85
   0  -1   6   30.54    6.99
   0   1  -6   55.76    8.79
   0   1  -7    4.25    4.40
   0  -1   7    2.22    3.37
   0   1  -7    3.25    2.14
   0  -1   7   -2.03    4.77
   0   1  -8 1120.00   29.89
   0   1  -8 1171.25   49.02
   0   1  -8 1146.94   44.08
   0  -1   8 1191.62   47.39
   0   1  -9   42.51    9.57
   0   1  -9   37.41    5.80
   0  -1   9   36.23    8.23
   0   1  -9   40.25   10.20
   0  -1   9   35.42    8.60
   0   1 -10   53.48   10.66
   0  -1  10   46.56   10.63
   0  -1  10   43.64   10.79
   0   1 -10   56.44   12.04
   0   1 -11   -0.05    5.63
   0   1 -11    3.05    2.64
   0  -1  11    4.10    5.16
   0  -1  11    4.84    5.33
   0   1 -11    1.00    4.88
   0   1 -12   -2.94    6.42
   0   1 -12    4.91    4.13
   0  -1  12    1.91    4.92
   0  -1  12    1.28    4.81
   0   1 -12   -2.12    4.85
   0   1 -13   15.44    8.88
   0   1 -13   12.60    4.17
   0  -1  13   11.03    4.98
   0  -1  13    9.36    7.21
   0   1 -13   22.88    9.23
   0   1 -14   84.27   15.29
   0   1 -14   98.44   11.15
   0  -1  14   97.89   18.98
   0  -1  14   76.37   17.40
   0   1 -14   88.99   19.95
   0   1 -15   84.03   17.66
   0   1 -15   97.13   11.74
   0  -1  15   95.89   19.79
   0   1 -15  109.30   23.39
   0  -1  15  102.26   20.70
   0   1 -16   19.06    6.41
   0  -1  16   17.64   10.95
   0   1 -16    5.58    6.90
   0  -1  16   23.81   11.81
   0   1 -17   -6.12   10.83
   0  -1  17   28.11   12.91
   0   1 -17    2.40    8.00
   0  -1  17   16.31   11.93
   0  -1  18  144.50   28.81
   0   1 -18  115.05   25.97
   0  -1  18  137.63   27.52
   0   1 -19   38.43   14.05
   0   1 -19   70.57   19.48
   0   1 -20   11.69   10.66
   0  -1  20   26.49   15.64
   0   1 -20   29.53   16.14
   0  -1  20    5.97   11.94
   0   1 -21    8.53   11.83
   0  -1  21   22.42   15.40
   0  -1  21   43.34   22.33
   0   1 -21   25.18   17.58
   0   1 -22   -5.82   13.08
   0  -1  22   25.86   21.35
   0   1 -22  -15.60   10.57
   0  -1  22  -13.83   14.96
   0  -2 -21    9.29    9.67
   0   2  21   27.96   17.40
   0  -2 -21   40.90   20.24
   0   2  21    9.41   14.85
   0  -2 -20    3.19   11.87
   0   2  20    6.63   10.19
   0  -2 -20    7.33   10.55
   0   2  20   14.52   12.79
   0   2  19    3.04    9.46
   0  -2 -19   -1.01    8.62
   0   2  19   -7.10   10.83
   0  -2 -18   28.14   17.12
   0  -2 -18   12.66   12.12
   0   2  18   25.75   18.38
   0  -2 -17    2.60   10.43
   0   2  17    8.56   10.18
   0  -2 -17    4.06    8.67
   0   2  17    4.08    8.70
   0  -2 -16    0.31   10.34
   0   2  16   -3.16    7.72
   0   2  16    9.30   12.49
   0  -2 -16    2.58    8.89
   0  -2 -15  188.88   29.38
   0   2  15  207.60   31.73
   0   2  15  159.61   27.57
   0  -2 -15  244.79   34.92
   0  -2 -14    0.10    7.64
   0   2  14  -15.12   12.64
   0   2  14  -13.57   13.66
   0  -2 -14   -5.81    8.64
   0  -2 -13  477.65   41.99
   0   2  13  518.03   46.20
   0   2  13  470.70   42.26
   0  -2 -13  563.37   49.59
   0   2  12   11.03    7.79
   0  -2 -12   23.79    9.90
   0   2  12    7.80    8.10
   0  -2 -12   15.81    9.87
   0   2  11   -1.19    5.62
   0  -2 -11   -2.53    5.55
   0   2  11    3.18    7.19
   0  -2 -11    0.86    5.92
   0   2  10   12.06    8.18
   0   2  10   11.47    7.11
   0  -2 -10    9.29    4.78
   0  -2 -10    5.66    4.07
   0  -2  -9  207.12   23.39
   0   2   9  247.25   26.77
   0   2   9  197.88   23.76
   0  -2  -9  259.82   27.76
   0   2   8  344.01   17.39
   0   2   8  306.16   28.27
   0   2   8  293.69   27.14
   0  -2  -8  287.04   26.09
   0  -2  -7   71.22   13.35
   0   2   7   55.91   10.80
   0   2   7   66.63    7.47
   0  -2  -7   48.13    9.77
   0   2   6  277.64   14.27
   0   2   6  265.00   22.69
   0  -2  -6  235.75   21.16
   0  -2  -6  278.77   23.68
   0   2   5  355.14   15.23
   0   2   5  347.05   24.28
   0  -2  -5  326.18   23.29
   0  -2  -5  344.10   25.18
   0   2   5  305.60   23.20
   0   2   4    9.34    4.14
   0  -2  -4   11.41    4.75
   0   2   4    9.49    2.67
   0  -2  -4    2.44    2.85
   0  -2  -3 1112.48   36.35
   0   2   3 1314.25   39.20
   0  -2  -3 1331.11   40.45
   0   2   3 1145.19   37.80
   0  -2  -1  116.88    9.31
   0   2   1  127.25    9.69
   0  -2  -1  142.06   10.30
   0   2   1  125.74    9.52
   0   2   0  138.03    8.32
   0  -2   0  123.12    8.25
   0   2   0  112.15    7.93
   0  -2   0  148.30    8.69
   0  -2   1   10.38    2.33
   0   2  -1   15.31    2.67
   0   2  -1   10.51    2.12
   0  -2   1   11.86    2.32
   0  -2   2  268.50   10.53
   0   2  -2  256.28   10.29
   0   2  -2  302.03   11.79
   0  -2   2  261.74   11.01
   0  -2   3  902.11   24.04
   0   2  -3 1031.11   25.83
   0  -2   3 1003.81   22.42
   0   2  -3  906.36   21.00
   0  -2   4   19.27    2.74
   0   2  -4   54.01    7.99
   0  -2   4   26.64    4.14
   0   2  -4   41.71    6.46
   0   2  -5  173.28   14.26
   0  -2   5  170.48   14.36
   0  -2   5  161.39   11.65
   0   2  -5  146.36   11.85
   0   2  -6   51.75    8.39
   0  -2   6   43.13    9.07
   0  -2   6   57.57    8.90
   0   2  -6   43.14    7.61
   0  -2   7   63.20   10.71
   0   2  -7   44.78    7.65
   0  -2   7   63.21   10.36
   0   2  -8   -5.01    6.20
   0   2  -8    0.97    3.38
   0  -2   8    2.47    4.07
   0   2  -9    5.75    3.46
   0   2  -9   12.63    5.99
   0  -2   9   20.59    7.70
   0   2 -10  163.38   13.14
   0  -2  10  146.89   18.64
   0   2 -10  138.05   16.47
   0  -2  10  156.98   19.61
   0  -2  11  400.20   32.14
   0   2 -11  341.80   27.74
   0   2 -11  342.30   19.65
   0  -2  11  347.36   30.13
   0   2 -11  391.25   33.63
   0  -2  12  171.12   22.22
   0   2 -12  157.66   20.01
   0  -2  12  163.59   22.04
   0   2 -12  136.95   13.11
   0   2 -12  188.35   25.62
   0  -2  13    5.92    7.86
   0   2 -13   -6.29    7.66
   0   2 -13    3.07    2.79
   0   2 -13    5.83    5.73
   0  -2  13   -2.09    4.50
   0  -2  14   20.40   10.16
   0   2 -14   -0.79    8.93
   0   2 -14    4.41    3.56
   0   2 -14    9.06    5.15
   0  -2  14   13.69    8.75
   0  -2  15   54.99   14.83
   0   2 -15   56.34   12.68
   0   2 -15   55.20    8.89
   0   2 -15   54.85   13.76
   0  -2  15   52.09   12.94
   0  -2  16  109.93   22.62
   0   2 -16  116.37   20.64
   0   2 -16  105.70   12.32
   0   2 -16  130.62   25.07
   0  -2  16  123.93   23.12
   0  -2  17   10.18   10.65
   0   2 -17   -3.19   10.05
   0   2 -17   14.61    5.69
   0   2 -17   -4.71    9.69
   0  -2  17    3.31    8.94
   0  -2  18   16.09   10.78
   0   2 -18   -2.14    9.72
   0  -2  18   14.70   13.83
   0   2 -19   25.72   12.79
   0  -2  19   23.52   13.78
   0   2 -19   37.05   12.08
   0  -2  19   30.69   18.24
   0   2 -20    2.08    7.78
   0  -2  20    1.97   13.24
   0   2 -20   -4.97   10.28
   0  -2  20   10.97   11.82
   0   2 -21    2.41    8.14
   0  -2  21   12.86   13.10
   0  -2  21   17.02   16.57
   0  -2  22   17.12   15.58
   0  -2  22    8.21   16.24
   0   2 -22    5.07   13.44
   0   2 -22   -3.20    9.02
   0  -2  23    3.15   11.86
   0   2 -23   11.37   13.01
   0  -2  23    6.46   11.49
   0   2 -23   11.90   17.15
   0  -3 -20   -3.39   12.69
   0   3  20    7.14   15.17
   0   3  20   14.53   17.59
   0  -3 -20   32.11   23.04
   0  -3 -19   14.44   11.29
   0   3  19    7.65   15.73
   0   3  19   18.11   16.48
   0  -3 -19   15.87   15.02
   0  -3 -18    2.49   10.57
   0   3  18    8.68   12.38
   0   3  18    6.52   14.17
   0  -3 -18   13.17   15.74
   0  -3 -17   29.09   15.12
   0  -3 -17   19.63   15.76
   0   3  17    4.92    9.34
   0  -3 -16   -0.88    7.95
   0   3  16   -7.19   12.48
   0   3  16   -1.62   10.36
   0  -3 -15  178.39   29.68
   0   3  15  150.95   28.06
   0  -3 -15  204.12   35.00
   0   3  15  223.19   34.41
   0  -3 -14  170.13   27.38
   0   3  14  187.13   29.13
   0  -3 -14  230.50   34.40
   0   3  14  208.94   31.02
   0  -3 -13  279.74   32.80
   0   3  13  308.14   36.87
   0   3  13  327.89   36.61
   0  -3 -13  321.46   38.98
   0  -3 -12    1.14    4.92
   0   3  12   -0.67    6.26
   0   3  12   -5.90   10.97
   0  -3 -12   -4.71    8.37
   0  -3 -11   -0.29    5.47
   0  -3 -11    5.63    7.30
   0   3  11    3.21    5.60
   0   3  11    2.53   10.12
   0  -3 -10   71.92   15.09
   0  -3 -10  105.56   19.96
   0   3  10   81.90   17.01
   0   3  10   75.30   16.60
   0   3  10   89.03    9.96
   0  -3  -9  107.16   17.69
   0  -3  -9  118.18   19.63
   0   3   9  144.88   21.60
   0   3   9  118.43   19.42
   0   3   9  136.22   11.96
   0  -3  -8  118.78   18.00
   0   3   8  122.64   19.03
   0   3   8  137.45   11.91
   0  -3  -8  124.32   19.16
   0   3   8  108.79   17.21
   0   3   7   10.84    5.20
   0   3   7   21.76    4.93
   0   3   7   17.44    7.12
   0  -3  -7   16.38    8.37
   0   3   6   17.64    7.20
   0  -3  -6   16.32    6.95
   0   3   6   12.74    6.85
   0  -3  -6   11.21    9.00
   0   3   6   23.82    4.92
   0   3   5  165.16   17.90
   0  -3  -5  181.20   19.06
   0   3   5  146.74   16.98
   0   3   5  177.38   12.16
   0   3   4  112.36   14.05
   0  -3  -4  108.57   13.59
   0  -3  -4  127.03   15.53
   0   3   4  111.96   13.60
   0  -3  -3  790.63   33.45
   0   3   3  788.70   33.47
   0  -3  -2  516.88   24.87
   0   3   2  588.74   26.49
   0  -3  -2  591.05   27.00
   0   3   2  541.84   25.45
   0   3   1 2522.07   49.09
   0  -3  -1 2391.35   48.95
   0   3   1 2415.44   49.25
   0  -3   1  888.48   24.74
   0   3  -1 1076.65   26.10
   0  -3   1 1042.91   25.45
   0   3  -1  919.41   24.53
   0  -3   2  657.94   20.67
   0   3  -2  617.76   19.27
   0  -3   2  704.57   19.88
   0  -3   3   61.90    7.47
   0   3  -3   48.11    7.20
   0   3  -3   61.11    8.21
   0  -3   3   58.10    8.45
   0  -3   4   92.72    8.41
   0   3  -4   67.24    7.61
   0   3  -4   73.12    8.15
   0  -3   4   76.78    9.34
   0   3  -5  540.60   24.39
   0  -3   5  516.18   23.23
   0   3  -5  471.45   19.82
   0  -3   5  572.58   22.96
   0  -3   6  177.62   14.46
   0   3  -6  202.38   16.78
   0  -3   6  179.04   14.29
   0   3  -6  194.45   14.87
   0  -3   7   66.95    9.19
   0  -3   7   46.43    7.20
   0   3  -7   69.43   10.40
   0   3  -7   78.78   10.11
   0   3  -8  176.31   18.04
   0   3  -8  177.96   16.32
   0  -3   8  191.31   17.57
   0  -3   9    4.86    5.49
   0   3  -9    2.43    3.25
   0  -3  10   22.21    6.94
   0  -3  10   41.41   11.55
   0   3 -10   29.01    7.86
   0   3 -11   76.42   12.56
   0  -3  11   88.12   15.11
   0   3 -11   99.94   17.79
   0  -3  11   98.81   16.78
   0  -3  12  258.94   26.76
   0   3 -12  209.37   22.40
   0  -3  12  229.10   25.49
   0   3 -12  266.68   28.28
   0   3 -13   25.23    9.18
   0   3 -13   18.76    6.01
   0   3 -13   34.81   11.39
   0  -3  13   34.31   11.42
   0  -3  13   28.55    9.10
   0   3 -14   11.28    4.63
   0   3 -14   11.66    4.38
   0  -3  14   27.51   11.29
   0   3 -14   25.48   11.37
   0  -3  14   23.64   10.18
   0  -3  15   73.82   16.56
   0   3 -15   76.20   16.28
   0   3 -15   88.76   11.78
   0   3 -15   94.50   19.74
   0  -3  15   95.88   19.69
   0  -3  16   14.72   11.00
   0   3 -16   30.24   10.82
   0   3 -16   10.19    4.88
   0   3 -16    5.60    6.71
   0  -3  16   15.82    9.52
   0  -3  17   -4.07    7.08
   0   3 -17    4.53    9.01
   0   3 -17   -1.17    3.33
   0   3 -17   12.46   11.82
   0  -3  17   -5.15    8.10
   0  -3  18    3.55    8.93
   0   3 -18    0.09    7.37
   0  -3  18   12.85    9.07
   0   3 -18    5.10    4.35
   0   3 -18   10.24   11.39
   0   3 -19   15.47   12.55
   0  -3  19   34.70   15.13
   0   3 -19   27.16    7.50
   0  -3  19   19.13   11.75
   0   3 -19   15.29   10.91
   0  -3  20   14.52   10.62
   0   3 -20   23.02   16.04
   0   3 -20    1.31    8.15
   0  -3  21  -12.01   11.96
   0  -3  21    6.61   13.22
   0   3 -21   10.97   10.43
   0  -3  22   17.21   16.89
   0  -3  22    1.16    9.19
   0   3 -22    0.08   12.42
   0   3 -22   -2.04   11.28
   0  -3  23   35.07   19.49
   0   3 -23   37.06   19.62
   0  -3  23   28.83   17.16
   0   3 -23   37.33   19.49
   0  -4 -20   16.20   17.68
   0   4  20   14.44   16.30
   0   4  20   21.11   19.20
   0  -4 -20   42.49   26.70
   0  -4 -19   11.57   15.25
   0   4  19   12.94   13.22
   0   4  19    6.77   12.28
   0  -4 -19   24.38   18.54
   0  -4 -18   11.80   12.90
   0   4  18    5.17   11.37
   0   4  18   26.52   19.97
   0  -4 -17   16.41   15.11
   0   4  17   12.97   13.40
   0  -4 -17   -3.38    9.41
   0  -4 -16   14.55   12.80
   0  -4 -16   10.25   10.71
   0   4  16    6.55    7.72
   0   4  16    8.95   10.70
   0  -4 -15  446.83   46.21
   0   4  15  338.32   41.05
   0  -4 -15  434.44   50.46
   0   4  15  400.48   46.72
   0  -4 -14  166.95   27.82
   0   4  14  195.02   30.61
   0  -4 -14  242.83   35.82
   0   4  14  231.00   34.90
   0  -4 -13  319.23   36.71
   0   4  13  378.54   42.41
   0   4  13  333.99   39.08
   0  -4 -13  393.78   43.57
   0  -4 -12   23.22    7.46
   0   4  12   52.83   15.26
   0   4  12   21.06   10.05
   0  -4 -12   38.41   13.46
   0  -4 -11   28.12    9.13
   0   4  11   46.33    8.25
   0   4  11   64.15   17.13
   0  -4 -11   62.60   17.25
   0   4  11   50.36   14.68
   0   4  10   98.98   19.20
   0   4  10   74.47   16.43
   0  -4 -10  113.16   20.88
   0  -4 -10   83.78   16.58
   0   4   9   17.65    7.64
   0   4   9   11.51    6.86
   0  -4  -9   17.52    9.01
   0  -4  -9   13.17    7.24
   0   4   8   -2.72    5.79
   0  -4  -8    1.13    4.73
   0  -4  -8    4.81    4.39
   0   4   8    1.64    5.57
   0   4   7   26.57    9.69
   0   4   7    4.52    3.47
   0  -4  -7   20.69    9.03
   0   4   7   -5.17    6.52
   0  -4  -7    1.08    5.16
   0   4   6    4.43    6.41
   0   4   6    5.70    4.18
   0  -4  -6    9.12    7.51
   0   4   6   -3.25    5.83
   0  -4  -6    4.51    4.08
   0   4   5  687.10   38.83
   0  -4  -5  623.86   36.56
   0  -4  -5  685.88   39.45
   0   4   5  598.44   35.61
   0   4   4  333.48   25.23
   0   4   4  351.81   26.07
   0   4   3   17.09    5.20
   0   4   3   18.79    5.97
   0  -4  -3   21.38    6.81
   0  -4  -3   19.74    6.14
   0  -4  -2 1944.08   54.17
   0   4   2 1939.71   52.72
   0  -4   0 6238.01   82.50
   0   4  -1  135.20   10.74
   0  -4   1  127.30   11.15
   0   4  -1  121.84   10.73
   0  -4   1  148.29   11.88
   0  -4   2   52.91    6.31
   0   4  -2   70.60    7.81
   0   4  -2   73.09    8.86
   0  -4   2   64.11    7.69
   0  -4   3  391.05   18.18
   0   4  -3  459.45   19.76
   0   4  -3  410.09   18.03
   0   4  -4  371.84   19.77
   0  -4   4  297.13   17.80
   0  -4   4  341.44   17.12
   0   4  -4  277.96   16.46
   0   4  -5   98.30   10.52
   0  -4   5  116.54   11.87
   0  -4   5   81.60    8.17
   0   4  -5  106.42   10.28
   0   4  -6 1467.56   43.98
   0  -4   6 1347.35   41.08
   0   4  -6 1372.08   37.29
   0  -4   6 1497.19   39.47
   0  -4   7   39.35    8.17
   0  -4   7   30.50    6.77
   0   4  -7   34.04    8.34
   0   4  -8    4.47    5.01
   0  -4   8   -5.61    5.09
   0   4  -8    0.57    2.85
   0  -4   9 2765.13   72.49
   0   4  -9 2910.55   76.61
   0   4  -9 2677.43   65.01
   0  -4  10    3.38    5.21
   0   4 -10    2.49    3.56
   0  -4  11  -13.98   10.50
   0   4 -11  -10.84    8.74
   0  -4  11   13.34    8.00
   0   4 -11    6.36    3.54
   0  -4  12   -4.33    5.54
   0  -4  12  -15.49    9.43
   0   4 -12   -3.76    5.93
   0   4 -12    2.47    5.07
   0  -4  13   18.40    8.66
   0  -4  13    0.38    6.02
   0   4 -13   28.27   10.65
   0   4 -13   15.26    7.39
   0  -4  14   82.15   17.20
   0   4 -14   66.21   14.53
   0  -4  14   69.19   15.67
   0   4 -14   71.68   16.00
   0  -4  15    4.70    5.28
   0   4 -15    2.61    5.66
   0  -4  15   -4.02    9.58
   0   4 -15   -2.36    3.23
   0   4 -15   -0.06    6.89
   0  -4  16   20.95    9.35
   0   4 -16   10.80    6.41
   0  -4  16    4.54    9.14
   0   4 -16   11.26    5.66
   0   4 -16   13.26    8.45
   0   4 -17    7.12   10.64
   0  -4  17   -7.48   13.10
   0  -4  17   -7.04   11.60
   0   4 -17   -0.60    4.14
   0   4 -17   -6.92    9.92
   0   4 -18    7.96    7.57
   0  -4  18    1.51    6.58
   0   4 -18   -2.03    4.58
   0   4 -18    1.24    7.00
   0  -4  19   41.18   13.84
   0   4 -19   58.72   11.28
   0   4 -19   56.87   19.84
   0  -4  19   94.50   23.42
   0   4 -20    2.03    8.85
   0   4 -20   16.36    7.21
   0   4 -20   11.23   14.56
   0   4 -21   11.34   11.17
   0  -4  21   -8.97   13.59
   0  -4  21    6.74    9.72
   0   4 -21   16.10    7.51
   0   4 -21   20.11   17.73
   0  -4  22   -5.96    9.42
   0  -4  22  -14.42   13.91
   0   4 -22    8.79   11.02
   0   4 -22   21.48   14.03
   0  -4  23   53.87   25.05
   0   4 -23   30.07   18.77
   0  -4  23    8.30   10.73
   0   4 -23   66.15   29.94
   0  -5 -19   20.25   15.49
   0   5  19   18.84   18.79
   0   5  19   18.21   20.47
   0  -5 -19   25.65   24.54
   0  -5 -18   22.85   15.02
   0   5  18   27.19   17.94
   0   5  18   26.74   18.46
   0  -5 -18   55.98   26.53
   0  -5 -17    3.40    9.64
   0   5  17    2.69   11.03
   0   5  17    5.97   10.16
   0  -5 -17   11.45   16.21
   0  -5 -16   -1.03    7.80
   0  -5 -16    2.37   16.28
   0  -5 -15   -7.29    8.96
   0   5  15   24.94   15.09
   0   5  15   -1.10    9.64
   0  -5 -15   10.98   11.18
   0  -5 -14    9.39   10.29
   0   5  14    3.48    7.49
   0   5  14   23.57   13.41
   0  -5 -14   -2.16    9.11
   0  -5 -13   34.36   10.56
   0  -5 -13   24.55   11.20
   0   5  13   27.83   15.08
   0   5  13   38.64   13.45
   0  -5 -12   -8.50    9.83
   0  -5 -12    1.14   12.52
   0   5  12    8.06    9.14
   0   5  12   13.74   11.37
   0   5  12   15.96    6.18
   0  -5 -11  184.11   27.09
   0   5  11  201.32   29.38
   0   5  11  209.32   17.25
   0   5  11  175.13   26.94
   0  -5 -11  201.50   30.62
   0   5  10    6.48    6.30
   0   5  10    8.39    3.75
   0  -5 -10    6.34    5.30
   0  -5 -10   14.72    8.59
   0   5  10    0.90    5.58
   0   5   9   -2.44    4.52
   0   5   9   -5.24    3.95
   0  -5  -9   -2.23    5.70
   0  -5  -9    7.99    8.93
   0   5   9   -6.21    5.96
   0   5   8   68.92   14.01
   0   5   8   61.34    9.19
   0  -5  -8   60.57   13.75
   0  -5  -8   56.65   14.47
   0   5   8   48.76   13.44
   0   5   7   44.80   12.76
   0   5   7   34.89    6.83
   0  -5  -7   35.04   12.05
   0   5   7   23.76    7.97
   0   5   6  846.38   47.77
   0   5   6  810.74   46.67
   0  -5  -6  780.52   45.76
   0  -5  -5  642.39   39.14
   0  -5  -5  678.12   41.45
   0   5   5  599.84   37.86
   0   5   5  642.47   39.84
   0   5   4   55.42   11.45
   0   5   4   69.20   12.65
   0  -5  -4   65.58   12.43
   0  -5  -4   71.04   12.66
   0  -5  -3   75.10   12.53
   0   5   3   65.46   12.12
   0  -5  -2  852.78   38.51
   0  -5  -2  796.87   37.52
   0   5   2  814.47   36.82
   0   5   1  397.68   25.42
   0   5   1  425.97   24.87
   0  -5  -1  421.71   26.17
   0  -5  -1  433.85   25.71
   0   5   0  889.01   35.50
   0  -5   0  950.71   34.93
   0  -5   0  884.45   34.71
   0   5   0  949.60   34.46
   0   5  -1 3419.13   64.77
   0  -5   1 3847.36   65.46
   0   5  -1 3817.68   65.14
   0  -5   1 3302.07   63.17
   0  -5   2 1175.96   35.94
   0   5  -2 1383.79   37.69
   0  -5   2 1377.96   36.65
   0   5  -2 1151.68   35.28
   0  -5   3 2728.17   49.94
   0   5  -3 2371.50   48.29
   0  -5   3 2307.67   48.66
   0   5  -3 2772.83   53.58
   0   5  -4  148.41   13.13
   0   5  -4  114.69   10.79
   0  -5   4  133.99   11.76
   0   5  -5    8.95    4.87
   0  -5   5   -0.37    3.62
   0   5  -5    8.09    5.92
   0  -5   5    2.66    4.50
   0   5  -6  182.97   14.59
   0  -5   6  177.97   13.90
   0   5  -6  178.37   15.84
   0  -5   6  170.70   15.33
   0  -5   7  352.28   21.00
   0   5  -7  298.85   21.98
   0  -5   7  304.41   21.94
   0   5  -8   15.17    5.75
   0  -5   8   10.04    4.09
   0   5  -8   12.01    4.16
   0  -5   9 4332.80   90.84
   0   5  -9 4354.62   80.46
   0  -5  10  116.85   16.26
   0  -5  10  105.17   13.89
   0   5 -10  116.05   14.36
   0  -5  11   10.19    6.03
   0   5 -11    5.32    4.87
   0   5 -11   17.19    7.56
   0  -5  11   11.60    5.14
   0  -5  12   -3.20    6.41
   0   5 -12    9.62    6.50
   0  -5  12   12.55    6.35
   0   5 -12   22.43    8.70
   0  -5  13    0.04    5.08
   0  -5  13   -8.70    7.28
   0   5 -13   -5.97   10.20
   0   5 -13    9.57    6.49
   0  -5  14   24.54    8.36
   0  -5  14   12.29    5.20
   0   5 -14   38.39   12.00
   0   5 -14   41.15   11.45
   0  -5  15    4.43    6.62
   0   5 -15    2.88    6.81
   0  -5  15   -3.27    8.66
   0   5 -15   11.26    8.09
   0  -5  16   -0.63    8.27
   0   5 -16    7.96    7.46
   0  -5  16  -13.56   12.46
   0   5 -16    3.34    4.59
   0   5 -16   -2.58    8.18
   0  -5  17    0.56    6.60
   0   5 -17   11.26    8.00
   0  -5  17  -15.13   13.95
   0   5 -17    3.52    4.66
   0   5 -17    4.00   10.33
   0  -5  18   -8.88   14.35
   0   5 -18    0.51   11.30
   0  -5  18   -4.82   12.43
   0   5 -18   -4.70    4.29
   0   5 -18   -0.19    7.59
   0  -5  19   14.81   10.48
   0  -5  19   31.68   17.61
   0   5 -19   47.78   10.61
   0   5 -19   37.04   15.96
   0   5 -20   37.73   15.22
   0  -5  20    9.78    9.58
   0   5 -20   22.75    7.79
   0   5 -20    6.34   13.59
   0   5 -21   26.37   15.95
   0  -5  21  -10.49   13.47
   0  -5  21   10.70   11.74
   0   5 -21   12.06    7.54
   0   5 -21   17.44   13.83
   0  -5  22   13.09   10.95
   0  -5  22   51.38   24.97
   0   5 -22   16.76    8.11
   0   5 -22   29.54   16.74
   0   5 -23   57.83   20.78
   0  -5  23   57.49   22.55
   0   5 -23   43.15   22.14
   0   5 -23   33.50    8.74
   0  -5  23   11.13   12.48
   0  -6 -19   33.05   22.05
   0   6  19   39.82   24.44
   0   6  19   24.87   18.42
   0   6  18   26.90   17.27
   0  -6 -18   16.24   18.75
   0   6  18   12.14   13.38
   0   6  17   17.13   13.80
   0  -6 -17   23.69   16.85
   0   6  17   13.69   16.11
   0   6  16   14.41   14.16
   0  -6 -16    4.07   11.73
   0   6  16   32.22   17.78
   0  -6 -15   93.01   23.61
   0   6  14   53.05   19.48
   0   6  14   68.38   21.67
   0   6  13   12.30    7.94
   0   6  13   15.37    6.23
   0   6  13   10.24    9.26
   0  -6 -13    3.49    8.98
   0   6  12  105.97   23.91
   0   6  12   85.98   11.74
   0  -6 -12   74.64   17.24
   0   6  12   78.94   20.17
   0   6  11    5.10    7.72
   0   6  11   13.85    5.04
   0  -6 -11    5.86    8.63
   0   6  11   -4.12    7.70
   0   6  10   83.08   19.70
   0   6  10   79.74   11.62
   0  -6 -10   85.48   19.28
   0   6  10   64.67   16.90
   0   6   9   81.27   18.35
   0   6   9   87.36   11.89
   0  -6  -9   83.23   18.49
   0   6   9   47.63   14.22
   0   6   8  106.54   20.13
   0  -6  -8  116.74   20.77
   0   6   8  115.02   13.24
   0   6   8  109.80   20.48
   0  -6  -8   98.56   18.91
   0  -6  -7   -0.07    4.48
   0   6   7    2.04    8.07
   0   6   7    3.99    5.62
   0  -6  -7   -2.79    7.32
   0  -6  -6   31.53   10.69
   0  -6  -6   47.71   12.97
   0   6   6   65.72   15.24
   0   6   6   56.13   14.63
   0  -6  -5  318.30   29.76
   0   6   5  268.08   27.11
   0  -6  -5  339.25   30.80
   0   6   5  288.11   27.92
   0   6   4   46.52   11.14
   0  -6  -4   65.21   12.77
   0   6   4   46.75   11.21
   0  -6  -3  148.43   18.55
   0   6   3  181.64   19.95
   0  -6  -3  157.77   19.42
   0   6   3  165.11   19.28
   0  -6  -2   31.19    8.62
   0  -6  -2   20.77    7.33
   0   6   2   26.32    8.05
   0   6   1   93.04   14.06
   0   6   1  116.91   14.29
   0  -6  -1  121.77   15.63
   0   6   0  121.80   14.87
   0  -6   0  145.33   15.09
   0  -6   0  123.83   14.98
   0   6   0  134.32   14.81
   0   6  -1  310.07   21.82
   0  -6   1  343.51   21.83
   0  -6   1  299.48   21.28
   0   6  -1  327.34   21.97
   0   6  -2   -3.26    3.71
   0  -6   2    5.87    3.30
   0   6  -2   -0.49    3.47
   0  -6   2    2.13    3.18
   0   6  -3   43.66    8.57
   0  -6   3   21.73    6.04
   0  -6   3   31.06    6.28
   0   6  -3   30.26    7.09
   0  -6   4   11.22    5.97
   0   6  -4   10.60    4.79
   0   6  -4    0.98    3.85
   0  -6   5   40.38    7.29
   0   6  -5   47.40    7.80
   0   6  -5   51.15    9.40
   0  -6   5   39.59    7.57
   0  -6   6  717.91   29.56
   0   6  -6  686.08   31.74
   0  -6   6  633.81   29.80
   0  -6   7  126.96   12.78
   0   6  -7  122.55   13.03
   0   6  -7  128.17   14.80
   0  -6   8  227.80   18.71
   0   6  -8  202.11   17.23
   0   6  -8  209.11   19.66
   0  -6   8  195.97   18.63
   0  -6   9  921.07   39.22
   0   6  -9  986.96   39.69
   0   6  -9 1045.80   45.48
   0  -6   9  970.82   42.79
   0   6 -10   41.21    8.50
   0  -6  10   63.11   12.05
   0  -6  10   37.67    8.71
   0   6 -11  154.77   21.33
   0  -6  11  126.38   16.23
   0  -6  11  128.84   17.81
   0   6 -11  120.50   15.22
   0  -6  12   15.35    6.13
   0  -6  12   16.54    7.76
   0   6 -12   15.48    7.49
   0   6 -12   12.75    4.84
   0   6 -13   -5.81    7.47
   0   6 -13   -0.58    4.96
   0  -6  13    7.52    6.11
   0  -6  13   -4.56    7.17
   0   6 -14   -8.29    9.65
   0  -6  14   -6.98    6.74
   0  -6  14   11.30    7.47
   0   6 -14   12.05    8.06
   0   6 -15    4.08    8.36
   0  -6  15   19.73    6.44
   0  -6  15   20.08    9.99
   0   6 -16    6.28    7.54
   0  -6  16    3.70    6.42
   0  -6  16   10.97    8.24
   0   6 -16   21.37   10.73
   0  -6  17  124.91   23.37
   0   6 -17  140.47   23.44
   0  -6  17  111.31   21.64
   0   6 -17  131.19   26.36
   0  -6  18   -1.80    8.44
   0   6 -18   27.89   14.30
   0  -6  18   -3.96   10.12
   0   6 -18   15.85    7.76
   0   6 -18   10.18   12.84
   0  -6  19   -3.11    7.00
   0   6 -19    2.96    8.23
   0  -6  19    0.93    7.35
   0   6 -19   10.88    6.43
   0   6 -20   35.79   15.67
   0  -6  20   14.86   11.77
   0  -6  20   13.02   10.67
   0   6 -20   30.84   17.44
   0   6 -20   20.40    7.49
   0   6 -21   25.38   13.60
   0  -6  21    6.47    9.83
   0  -6  21    3.03    7.57
   0   6 -21   25.58   17.83
   0   6 -21    3.62    5.33
   0  -6  22   26.85   13.69
   0  -6  22   66.04   22.69
   0   6 -22   37.46    9.63
   0   6 -22   67.01   19.92
   0   6 -23   65.48   23.16
   0  -6  23   10.22   14.10
   0  -6  23   42.18   18.14
   0   6 -23   42.31   21.31
   0   6 -23   20.28    8.55
   0   6 -24   27.31   16.92
   0  -6  24   38.02   21.43
   0  -6  24   35.14   19.21
   0   6 -24   23.34    8.69
   0   6 -24   33.86   23.19
   0  -7 -18   39.04   21.65
   0   7  18   15.46   13.47
   0   7  18   74.14   30.33
   0  -7 -18   46.42   25.19
   0  -7 -17    8.71   13.82
   0   7  17    0.50   12.39
   0   7  17    5.55   17.57
   0  -7 -17   25.21   19.06
   0  -7 -16   -2.45   12.47
   0   7  16    6.43   12.60
   0   7  16   18.44   18.85
   0  -7 -15   -1.77   10.61
   0  -7 -15    9.83   11.95
   0   7  15   15.28   13.33
   0   7  15    0.99   11.64
   0  -7 -14   16.67   11.69
   0  -7 -14   15.45   16.55
   0   7  14    9.70    9.11
   0   7  14   13.53    8.07
   0   7  14   -2.10    9.01
   0  -7 -13   37.21   16.91
   0   7  13   37.63   16.78
   0   7  13   27.82   13.74
   0   7  13   32.51    8.57
   0   7  12   35.01    8.81
   0   7  12   46.33   15.78
   0  -7 -12   27.62   12.05
   0   7  12   34.00   15.29
   0  -7 -12   42.59   16.37
   0   7  11   -0.15    4.02
   0   7  11   -0.33   10.12
   0  -7 -11   -1.94    8.66
   0   7  11  -13.80   14.11
   0  -7 -11   -0.19    7.16
   0   7  10   27.68    7.90
   0   7  10   17.05    8.95
   0  -7 -10   28.67   11.50
   0   7  10   12.08    9.30
   0  -7 -10   20.39   11.29
   0   7   9   60.99   10.25
   0   7   9   70.02   17.28
   0  -7  -9   61.21   17.74
   0   7   9   47.87   14.66
   0  -7  -9   95.73   21.01
   0   7   8   16.67    5.75
   0   7   8   17.06    9.63
   0   7   8    9.77    7.60
   0  -7  -8   13.17    9.18
   0  -7  -8   16.62    8.96
   0   7   7   31.70   12.21
   0   7   7   40.65   12.94
   0  -7  -7   31.18   11.26
   0  -7  -7   25.13    8.15
   0   7   6  -12.93    8.63
   0  -7  -6   -0.31    4.93
   0   7   6    0.21    3.91
   0  -7  -6   -6.19    5.06
   0   7   5  170.36   23.27
   0  -7  -5  130.28   19.69
   0   7   5  129.90   19.27
   0  -7  -5  151.27   21.63
   0   7   4  406.50   32.68
   0  -7  -4  451.51   34.92
   0   7   4  428.57   34.03
   0  -7  -4  491.60   37.24
   0   7   3  167.39   20.84
   0  -7  -3  172.95   20.92
   0   7   3  193.68   21.56
   0  -7  -2    6.13    4.35
   0   7   2    6.09    3.84
   0   7   1  359.84   28.05
   0  -7  -1  377.66   27.86
   0  -7  -1  368.48   28.77
   0   7   1  382.23   27.75
   0  -7   0  558.25   32.02
   0   7   0  585.58   32.53
   0  -7   0  554.54   33.55
   0   7  -1   52.72    9.02
   0  -7   1   56.07    9.65
   0  -7   2  597.41   31.59
   0   7  -2  631.33   31.24
   0   7  -2  548.22   30.46
   0  -7   2  587.23   29.59
   0  -7   3   45.48    7.99
   0   7  -3   46.79    9.21
   0  -7   3   48.60    8.82
   0   7  -3   60.45   10.29
   0  -7   4   91.41   11.26
   0   7  -4   78.72   11.34
   0  -7   4   91.03   11.97
   0  -7   5  198.10   17.34
   0  -7   5  178.81   16.94
   0   7  -5  161.50   16.54
   0   7  -6   44.13    8.48
   0  -7   6   53.73    9.80
   0   7  -6   44.84    9.71
   0   7  -7    5.41    5.57
   0  -7   7    0.14    3.64
   0   7  -7    8.21    5.63
   0  -7   7    7.96    5.40
   0   7  -8  116.29   13.90
   0   7  -8  113.76   14.69
   0  -7   8  115.68   14.68
   0   7  -9 1185.62   44.16
   0  -7   9 1181.01   44.19
   0  -7   9 1160.87   47.40
   0   7 -10   20.75    8.61
   0  -7  10   40.91   12.25
   0  -7  10   23.73    7.11
   0   7 -10   28.66    8.10
   0   7 -11   83.23   14.99
   0  -7  11   56.28   12.52
   0  -7  11   53.56   10.61
   0   7 -11   64.59   11.83
   0  -7  12   35.97    8.62
   0  -7  12   34.70   11.56
   0   7 -12   53.18   12.48
   0   7 -12   34.91    7.78
   0  -7  13   -7.93    9.04
   0  -7  13   11.67    9.80
   0   7 -13    3.31    7.55
   0   7 -13    1.03    6.64
   0  -7  14   28.05    9.74
   0  -7  14   16.25    8.36
   0   7 -14   25.25    7.67
   0   7 -14    9.70    4.36
   0  -7  15    4.45    7.65
   0  -7  15   -0.98    5.85
   0   7 -15  -12.21   11.77
   0   7 -15   -1.50    5.48
   0  -7  16   -4.34    6.88
   0  -7  16    2.47    6.73
   0   7 -16   -7.55    8.00
   0   7 -16  -10.03   10.35
   0  -7  17   15.70   10.91
   0  -7  17   19.75    9.48
   0   7 -17    8.09    6.34
   0   7 -17   13.80   12.38
   0  -7  18   -2.50   10.76
   0  -7  18    0.65    7.48
   0   7 -18   -0.82    8.38
   0   7 -18   17.42   11.70
   0   7 -19   17.35   12.28
   0  -7  19   -6.75    9.42
   0  -7  19    3.92    7.13
   0  -7  20   21.29   11.46
   0   7 -20   29.68   16.33
   0  -7  20   35.52   16.46
   0   7 -20   13.95    7.09
   0   7 -20   31.90   14.25
   0  -7  21    0.65   10.15
   0   7 -21    3.23    8.20
   0  -7  21    5.23   12.23
   0   7 -21    2.40    7.37
   0   7 -21    6.17    6.01
   0  -7  22   14.72   12.87
   0  -7  22  -10.63   11.38
   0   7 -22    5.05   13.38
   0   7 -22    5.12    5.25
   0   7 -23    6.65   15.41
   0  -7  23   26.98   15.35
   0  -7  23   13.17   16.55
   0   7 -23   12.63    8.51
   0   7 -23   25.65    9.77
   0   7 -24   24.33   20.68
   0  -7  24    6.30   13.71
   0  -7  24   20.07   19.50
   0   7 -24   11.82    7.38
   0   7 -24   -8.10   10.17
   0  -8 -17   55.39   20.67
   0   8  17   70.01   29.00
   0  -8 -17   88.28   32.06
   0   8  17  125.04   34.62
   0  -8 -16   23.97   18.52
   0   8  16    8.58   17.51
   0  -8 -16    5.61   12.06
   0   8  16   17.55   14.44
   0   8  15   20.13   19.21
   0   8  15    0.44   14.21
   0  -8 -15   -0.29    8.71
   0   8  14    8.52    9.34
   0  -8 -14   16.57   19.12
   0  -8 -14    4.76    9.64
   0   8  14    8.25    6.09
   0  -8 -13    8.46    8.01
   0  -8 -13   10.35   11.71
   0   8  13   22.38   15.50
   0   8  13    3.38    7.38
   0   8  13   21.61    8.75
   0  -8 -12  -18.64    9.82
   0  -8 -12   -6.06    9.86
   0   8  12    9.51   12.29
   0   8  12  -10.80   10.19
   0   8  12    0.73    4.77
   0  -8 -11   11.85   11.47
   0  -8 -11   13.83   13.19
   0   8  11    3.02    8.03
   0   8  11   -0.69    7.91
   0   8  11   15.75    7.00
   0  -8 -10   45.97   16.75
   0  -8 -10   41.08   14.61
   0   8  10   38.03   13.77
   0   8  10   31.51   12.06
   0   8  10   36.27    9.70
   0  -8  -9   -0.55    9.15
   0  -8  -9   -2.26   10.05
   0   8   9   -3.09    7.41
   0   8   9   -8.65   12.09
   0   8   9    8.79    5.95
   0  -8  -8    7.66    7.04
   0  -8  -8    6.09    5.77
   0   8   8   -6.34    7.78
   0   8   8    6.12    5.97
   0   8   8   -0.26    4.88
   0  -8  -7   34.07   12.91
   0  -8  -7   24.27    8.78
   0   8   7   28.59   11.81
   0   8   7   40.57   14.02
   0   8   6    6.43    6.15
   0  -8  -6   19.23    8.83
   0  -8  -6   15.41    8.41
   0   8   6    4.50    5.66
   0   8   5   32.16   11.10
   0  -8  -5   54.83   14.09
   0  -8  -5   38.00   11.10
   0   8   5   48.57   11.91
   0   8   4   88.20   16.77
   0  -8  -4   76.42   15.85
   0  -8  -4   84.29   15.60
   0   8   4   71.92   14.75
   0   8   3  528.64   38.64
   0  -8  -3  609.41   41.30
   0  -8  -3  514.58   38.96
   0   8   3  566.35   38.92
   0  -8  -2  191.56   23.27
   0   8   2  177.88   21.48
   0  -8  -2  178.60   21.66
   0   8   2  202.69   23.34
   0  -8  -1  795.54   44.94
   0   8   1  840.91   42.71
   0   8   1  806.95   44.86
   0   8   0   61.37   12.42
   0  -8   0   51.78   11.96
   0  -8   0   42.27   10.13
   0  -8   1  212.57   19.89
   0   8  -1  179.37   20.05
   0   8  -1  177.56   18.15
   0  -8   1  188.60   20.70
   0  -8   2   52.43    9.71
   0  -8   2   39.81    9.43
   0   8  -2   31.72    7.51
   0   8  -2   53.44   10.05
   0  -8   3  117.84   15.13
   0   8  -3  130.44   15.27
   0  -8   3   96.72   12.15
   0   8  -3   87.59   13.01
   0   8  -4   38.51    9.10
   0  -8   4   30.93    7.48
   0  -8   4   27.49    7.30
   0   8  -4   31.97    8.36
   0  -8   5    5.19    4.77
   0   8  -5    9.81    6.25
   0  -8   5   13.55    7.15
   0   8  -5   -2.35    4.82
   0   8  -6   49.91   10.49
   0  -8   6   40.58   10.35
   0   8  -6   23.43    6.38
   0  -8   6   36.78    8.36
   0   8  -7   42.85   10.14
   0  -8   7   20.61    5.36
   0   8  -7   33.66    7.94
   0  -8   8   64.55   11.79
   0   8  -8   83.72   13.31
   0  -8   8   76.17   11.84
   0   8  -9  105.51   15.47
   0  -8   9   89.86   14.63
   0   8  -9  105.15   15.11
   0  -8   9   87.10   12.25
   0  -8  10  186.16   19.07
   0   8 -10  166.40   18.65
   0   8 -10  161.75   19.52
   0  -8  10  150.56   19.05
   0   8 -11   -1.76    3.64
   0  -8  11    7.18    7.46
   0  -8  11    1.66    4.07
   0   8 -12  125.79   20.22
   0  -8  12   91.26   15.56
   0  -8  12  119.97   19.45
   0   8 -12   92.53   15.14
   0  -8  13   -5.10    5.42
   0  -8  13    3.66    5.53
   0   8 -13    7.77    7.74
   0   8 -13   12.33    7.51
   0  -8  14   81.84   14.83
   0  -8  14   86.93   17.03
   0   8 -14   76.19   16.20
   0   8 -14   68.58   13.74
   0  -8  15    5.89    6.13
   0  -8  15    8.65   10.41
   0   8 -15    3.80    7.81
   0   8 -15    2.55    4.63
   0  -8  16    9.24    8.90
   0  -8  16    7.08    8.97
   0   8 -16   -8.19   10.06
   0   8 -16    6.88    5.62
   0  -8  17   -8.80    8.88
   0  -8  17    3.62    7.86
   0   8 -17   -6.53   10.15
   0   8 -17  -30.45   15.97
   0  -8  18   21.44   12.13
   0  -8  18   15.39   13.61
   0   8 -18    8.89    8.16
   0   8 -18   -4.71   10.61
   0  -8  19    2.43    9.74
   0   8 -19    3.19    7.00
   0  -8  20   -5.62   12.58
   0   8 -20   16.23   14.25
   0  -8  20    3.21   13.03
   0   8 -20   -5.82    9.92
   0  -8  21   10.77    9.55
   0   8 -21   14.10   14.74
   0   8 -21    3.66    8.10
   0   8 -21    8.11    7.69
   0  -8  22   20.16   16.72
   0  -8  22    2.65   10.58
   0   8 -22    4.06    8.51
   0   8 -22    0.78    5.86
   0   8 -23    4.51   16.59
   0  -8  23    9.98   16.64
   0  -8  23   -8.13   10.94
   0   8 -23  -12.65    9.83
   0   8 -23    8.65    6.31
   0   8 -24    4.08   16.42
   0  -8  24   17.41   15.70
   0  -8  24   14.59   15.03
   0   8 -24   16.08    8.19
   0   8 -24    9.65    8.85
   0  -9 -16   49.45   23.56
   0   9  16   62.22   24.88
   0  -9 -16   61.69   25.38
   0   9  16  108.37   29.63
   0  -9 -15   17.81   15.44
   0   9  15   30.03   21.50
   0   9  15   22.80   16.93
   0  -9 -15   15.68   16.62
   0   9  14   19.26   17.99
   0   9  14   11.03   18.28
   0   9  14   18.54    8.61
   0  -9 -14   27.29   19.32
   0  -9 -13   58.44   21.88
   0  -9 -13   33.46   14.23
   0   9  13   49.38   11.57
   0  -9 -12   31.78   15.16
   0  -9 -12   45.04   20.41
   0   9  12   32.13   16.25
   0   9  12   18.02   15.55
   0   9  12   19.87    8.27
   0  -9 -11   14.62    9.97
   0  -9 -11   16.58   14.22
   0   9  11   33.64   19.06
   0   9  11   13.01   10.72
   0   9  11   21.39    7.98
   0  -9 -10  125.48   26.84
   0  -9 -10  141.98   28.79
   0   9  10  139.10   26.92
   0   9  10  110.63   24.35
   0   9  10  108.67   16.02
   0  -9  -9   49.39   15.02
   0  -9  -9   82.22   21.34
   0   9   9   73.62   18.74
   0   9   9   70.17   18.64
   0   9   9   45.65   10.77
   0  -9  -8    2.12    9.94
   0  -9  -8   -2.47    6.41
   0   9   8    4.96    8.89
   0   9   8   18.38   11.73
   0   9   7   -3.25    5.88
   0  -9  -7   15.63   10.88
   0   9   7   -8.35    8.72
   0  -9  -7   -6.32    7.31
   0   9   6   26.92   10.76
   0  -9  -6   46.04   14.35
   0  -9  -6   35.90   13.57
   0   9   6   39.28   11.46
   0   9   5   67.12   16.05
   0  -9  -5   67.76   17.05
   0  -9  -5   68.13   16.63
   0   9   5   69.40   14.99
   0   9   4   54.57   14.01
   0  -9  -4   66.04   15.20
   0  -9  -4   54.00   13.51
   0   9   4   56.54   13.72
   0   9   3   99.27   19.18
   0  -9  -3   97.11   18.28
   0   9   3   92.51   16.93
   0  -9  -3   81.37   17.08
   0  -9  -2    4.17    4.94
   0   9   2    1.74    4.00
   0   9   2    6.55    6.31
   0  -9  -2    5.96    4.69
   0  -9  -1    6.74    4.73
   0   9   1    7.57    6.02
   0  -9  -1   10.51    6.08
   0   9   1    5.26    4.19
   0  -9   0  485.73   36.51
   0  -9   0  532.96   35.49
   0   9   0  536.48   35.34
   0   9   0  529.09   37.92
   0  -9   1   30.63    9.15
   0   9  -1   19.32    6.71
   0   9  -1   33.36    9.96
   0  -9   2   28.29    8.21
   0   9  -2   19.70    7.47
   0   9  -3   68.43   12.43
   0  -9   3   83.71   14.00
   0  -9   4  599.93   35.04
   0   9  -4  608.02   34.92
   0  -9   5   77.07   12.54
   0   9  -5   91.63   13.54
   0  -9   6   49.50   11.06
   0  -9   6   57.01   10.89
   0   9  -6   32.80    8.18
   0  -9   7    7.29    6.14
   0  -9   7   -0.56    4.03
   0   9  -7   -0.72    3.67
   0   9  -8 1275.15   52.02
   0  -9   8 1267.90   51.14
   0  -9   8 1368.21   49.48
   0   9  -8 1254.28   47.50
   0  -9   9  234.49   22.57
   0   9  -9  303.68   26.90
   0   9  -9  260.92   22.70
   0  -9   9  258.20   22.21
   0   9 -10   56.87   12.08
   0  -9  10   43.04    9.43
   0   9 -10   48.30   11.36
   0  -9  10   44.94   11.10
   0  -9  11  139.68   18.14
   0   9 -11  118.23   16.31
   0   9 -11  125.87   17.99
   0  -9  11  119.49   18.52
   0  -9  12   65.41   14.64
   0   9 -12   40.66    9.82
   0  -9  12   48.88   11.67
   0   9 -12   47.12   11.05
   0  -9  13   71.70   14.44
   0  -9  13   83.54   16.83
   0   9 -13   79.58   18.03
   0   9 -13   54.33   13.45
   0  -9  14   40.27   10.95
   0  -9  14   48.77   14.38
   0   9 -14   56.83   14.64
   0   9 -14   52.67   12.63
   0  -9  15   21.03   11.97
   0   9 -15    9.63    6.86
   0   9 -15   33.67   10.81
   0  -9  16    1.84    7.28
   0  -9  16   24.53   14.76
   0   9 -16   -7.33   11.59
   0   9 -16   22.21   10.27
   0  -9  17   18.23   11.59
   0  -9  17   17.31   12.01
   0   9 -17   -4.10   11.74
   0   9 -17   -0.33    6.88
   0  -9  18   58.65   17.91
   0  -9  18   48.36   18.60
   0   9 -18   54.88   14.44
   0   9 -18   38.54   14.35
   0  -9  19   29.32   13.50
   0  -9  19   14.10   12.63
   0   9 -19    2.12    6.99
   0  -9  20    2.27    8.69
   0  -9  20   -1.22   11.22
   0   9 -20    9.17    8.44
   0   9 -20    5.05   13.57
   0   9 -21   13.85   13.43
   0   9 -21    0.92    8.60
   0  -9  21    8.81   12.00
   0  -9  22   15.23   15.26
   0   9 -22    4.26   10.65
   0   9 -22   18.59    9.65
   0  -9  22   -8.34   12.65
   0  -9  23   38.06   17.00
   0   9 -23   41.27   22.08
   0  -9  23   59.40   24.38
   0   9 -23   32.21   15.17
   0   9 -23   24.83    9.96
   0   9 -24   17.10   18.06
   0  -9  24    8.39   10.00
   0  -9  24   29.59   23.13
   0   9 -24   14.84    9.02
   0   9 -24    4.50   14.87
   0 -10 -15   13.37   19.12
   0  10  15   19.01   10.98
   0  10  15   20.14   22.73
   0  10  15   17.19   21.74
   0 -10 -15    1.15   20.34
   0 -10 -14   13.94   16.92
   0 -10 -14   15.80   16.96
   0  10  14    9.69   13.11
   0  10  14   20.37   10.46
   0  10  14   15.56   19.99
   0 -10 -13   80.95   24.79
   0  10  13  124.15   30.99
   0  10  13   94.15   26.94
   0  10  13   58.96   13.72
   0 -10 -12    0.45   12.14
   0 -10 -12   11.39   13.17
   0  10  12   12.15    9.24
   0 -10 -11   99.56   23.40
   0 -10 -11  121.06   28.67
   0  10  11  156.07   30.56
   0  10  11  115.83   26.86
   0  10  11   66.61   13.73
   0 -10 -10    8.28    9.64
   0 -10 -10   25.98   16.88
   0  10  10   38.44   18.19
   0  10  10   -6.60   10.27
   0  10  10   10.85    6.78
   0  10   9    1.55    5.59
   0 -10  -9   -0.57   11.65
   0 -10  -9    6.11    8.32
   0  10   9   -7.30    7.67
   0  10   9    7.43    8.94
   0 -10  -8  -11.04   11.58
   0 -10  -8    7.03   10.24
   0  10   8   -1.25    6.54
   0  10   8   -9.26   13.73
   0  10   7   21.11    8.93
   0 -10  -7   17.71    9.49
   0 -10  -7   16.59   10.82
   0  10   7   11.11    6.49
   0  10   6   38.96   14.06
   0 -10  -6   43.54   15.12
   0 -10  -6   39.26   12.77
   0  10   6   42.02   12.69
   0  10   5  123.49   22.76
   0 -10  -5  143.84   24.16
   0 -10  -5   93.42   19.99
   0  10   5  110.48   19.96
   0  10   4   82.51   17.87
   0 -10  -4  111.97   20.75
   0 -10  -4   93.48   18.74
   0  10   4   88.13   17.14
   0  10   3   18.13   11.22
   0 -10  -3   15.24    9.29
   0  10   3    3.92    5.91
   0 -10  -3   -4.61    6.69
   0 -10  -2   47.38   11.70
   0  10   2   55.17   14.30
   0 -10  -2   62.80   14.80
   0  10   2   63.78   14.46
   0  10   1  452.35   37.67
   0  10   1  520.88   37.27
   0 -10  -1  457.06   38.77
   0 -10  -1  500.49   37.32
   0 -10   0  489.94   38.79
   0 -10   0  506.94   36.70
   0  10   0  464.28   37.46
   0  10   0  572.47   38.65
   0  10  -1   33.09    9.41
   0 -10   1   22.52    7.29
   0 -10   1   22.13    8.57
   0  10  -1   40.62   10.30
   0  10  -2   17.25    5.49
   0  10  -2   19.54    8.69
   0 -10   2   14.50    7.89
   0 -10   2   19.26    7.85
   0  10  -3  101.36   15.18
   0 -10   3  123.02   17.75
   0 -10   3   96.40   13.62
   0  10  -3  138.96   17.66
   0  10  -4   40.88    9.69
   0 -10   4   53.66   10.19
   0 -10   4   49.49   10.60
   0  10  -4   62.11   13.46
   0 -10   5  482.90   29.67
   0 -10   5  423.69   31.17
   0  10  -5  467.90   31.70
   0  10  -5  408.96   30.13
   0 -10   6   17.34    7.92
   0  10  -6    4.98    6.12
   0 -10   6    6.96    5.19
   0  10  -6   10.16    5.48
   0 -10   7   33.74    8.29
   0  10  -7   25.42    6.09
   0 -10   7   51.40   11.64
   0  10  -7   61.98   13.19
   0 -10   8  149.21   19.10
   0  10  -8  139.65   17.03
   0  10  -8  152.07   19.49
   0 -10   8  158.55   18.21
   0  10  -9  331.09   26.08
   0  10  -9  345.13   29.21
   0 -10   9  313.74   27.38
   0 -10   9  372.91   27.81
   0  10 -10  249.56   23.86
   0  10 -10  257.77   26.28
   0 -10  10  224.97   23.79
   0 -10  10  272.23   23.95
   0  10 -11  220.39   23.26
   0  10 -11  204.68   24.16
   0 -10  11  238.47   23.16
   0 -10  11  207.78   23.64
   0  10 -12   62.39   12.69
   0  10 -12   35.77    8.87
   0 -10  12   54.66   12.56
   0 -10  12   64.32   13.13
   0 -10  13  257.69   26.87
   0  10 -13  249.23   25.82
   0  10 -13  248.26   28.60
   0 -10  13  235.71   26.65
   0  10 -14   11.29    6.96
   0 -10  14   29.91   11.01
   0  10 -14   45.69   14.53
   0 -10  14   21.62    9.33
   0  10 -15    2.79    5.17
   0 -10  15   12.61    9.22
   0  10 -15    4.52    9.98
   0 -10  15   -6.95   10.20
   0  10 -16  239.39   28.02
   0 -10  16  171.59   25.82
   0  10 -16  201.90   29.39
   0 -10  16  186.52   24.49
   0  10 -17   25.66   12.20
   0 -10  17   24.53   10.79
   0  10 -17   13.74    9.53
   0 -10  17   -3.07   10.63
   0  10 -18   43.21   14.11
   0 -10  18   41.70   15.66
   0  10 -18   38.72   13.17
   0 -10  18   80.78   20.27
   0 -10  19   48.97   18.16
   0 -10  19   57.13   17.46
   0  10 -19    0.88    7.65
   0  10 -20   36.22   18.42
   0  10 -20   46.79   15.27
   0 -10  20   36.66   15.61
   0 -10  20   52.89   18.81
   0  10 -21   19.31   16.93
   0 -10  21    6.73   13.00
   0 -10  21   23.25   17.68
   0  10 -21   10.36   11.23
   0 -10  22    7.08   11.83
   0  10 -22   -0.92    7.88
   0  10 -23   28.98   17.63
   0 -10  23   -0.60    9.17
   0  10 -23    9.66   12.01
   0  10 -23   19.58    9.93
   0  10 -24   31.57   22.27
   0 -10  24   19.02   15.65
   0 -10  24   30.68   17.15
   0  10 -24   18.91    9.55
   0  10 -24   38.37   16.61
   0 -11 -15   35.73   22.57
   0  11  15   26.07   12.35
   0  11  15   21.98   18.91
   0  11  15   14.31   17.48
   0 -11 -15   21.17   24.41
   0 -11 -14   56.31   28.01
   0 -11 -14   48.08   18.33
   0  11  14   42.24   23.41
   0  11  14   83.25   26.29
   0 -11 -13   25.79   25.35
   0 -11 -13    7.21   10.74
   0  11  13   -2.33   14.87
   0  11  13   18.13   18.93
   0 -11 -12   18.83   23.00
   0  11  12   35.90   19.32
   0  11  12   46.13   22.91
   0 -11 -11   34.17   19.20
   0 -11 -11   24.01   17.14
   0 -11 -10   61.24   20.64
   0 -11 -10   36.75   16.25
   0  11  10   34.47   15.42
   0  11  10   39.53   16.54
   0 -11  -9   11.70    9.86
   0 -11  -9   13.79    7.10
   0  11   9    1.99    7.76
   0  11   9   18.12   10.56
   0 -11  -8    9.26   11.51
   0 -11  -8  -12.14   12.42
   0  11   8   -8.76    9.55
   0  11   8  -12.89   12.37
   0  11   7   40.14   14.07
   0 -11  -7   40.76   17.29
   0 -11  -7   48.43   15.53
   0  11   7   28.94   12.26
   0  11   6   13.87   11.28
   0 -11  -6   31.69   15.40
   0 -11  -6   32.67   14.97
   0  11   6   -3.96    7.21
   0  11   5   24.56   12.41
   0 -11  -5   38.34   15.81
   0 -11  -5    0.21    7.94
   0  11   5   12.75    9.38
   0  11   4   50.67   14.10
   0 -11  -4   82.87   19.14
   0 -11  -4   44.46   12.94
   0  11   4   60.03   14.99
   0  11   3   17.22   10.34
   0 -11  -3   37.05   15.72
   0 -11  -3   19.50   10.96
   0  11   3   47.71   12.89
   0  11   2  298.84   34.05
   0  11   2  272.44   29.42
   0 -11  -2  270.83   31.86
   0 -11  -2  326.94   32.62
   0 -11  -1  362.74   35.89
   0 -11  -1  428.09   36.40
   0  11   1  373.25   36.39
   0  11   1  443.31   36.31
   0 -11   0  175.21   25.60
   0 -11   0  175.01   22.83
   0  11   0  146.14   22.87
   0  11   0  165.09   22.88
   0 -11   1  134.58   20.62
   0 -11   1  165.71   21.18
   0  11  -1  127.24   19.65
   0  11  -1  151.10   19.93
   0  11  -2  302.51   30.10
   0  11  -2  333.53   28.75
   0 -11   2  349.80   29.70
   0 -11   2  303.59   29.81
   0  11  -3  102.82   16.38
   0 -11   3   77.65   15.21
   0 -11   3   69.04   12.47
   0  11  -3   63.45   13.65
   0  11  -4   -7.00    5.84
   0 -11   4   -5.04    6.34
   0 -11   4    0.24    4.63
   0  11  -4   13.93    8.45
   0 -11   5  315.11   25.85
   0 -11   5  281.70   26.67
   0  11  -5  295.63   27.45
   0  11  -5  299.22   27.07
   0 -11   6   16.68    7.01
   0  11  -6   24.29    9.47
   0  11  -6   16.38    7.34
   0 -11   6   37.29   10.56
   0  11  -7   23.36    9.00
   0  11  -7   14.46    7.31
   0 -11   7   14.99    6.04
   0 -11   7   29.59    9.33
   0  11  -8   -0.48    6.60
   0  11  -8   10.68    8.41
   0 -11   8    6.48    6.72
   0 -11   8   11.15    7.04
   0  11  -9    6.23    4.76
   0  11  -9    9.88    7.50
   0 -11   9   18.13   10.34
   0 -11   9    1.63    4.23
   0  11 -10   93.72   15.09
   0  11 -10  112.41   18.85
   0 -11  10   87.07   15.03
   0 -11  10   93.66   15.29
   0  11 -11   44.42   13.47
   0 -11  11   35.30    9.52
   0  11 -11   53.22   12.43
   0 -11  11   21.83    6.43
   0  11 -12  153.01   20.16
   0  11 -12  128.57   20.09
   0 -11  12  108.39   17.84
   0 -11  12  156.40   19.39
   0  11 -13  390.69   32.06
   0 -11  13  431.38   34.02
   0  11 -13  334.43   33.37
   0 -11  13  371.02   33.15
   0  11 -14  -19.47   10.43
   0  11 -14    2.55    8.65
   0 -11  14    9.47    9.02
   0 -11  14    6.41    8.45
   0  11 -15   11.55    7.70
   0 -11  15   -4.56    7.44
   0  11 -15   20.68   13.44
   0 -11  15    7.63   10.15
   0  11 -16   22.92   10.73
   0 -11  16    9.63   10.54
   0  11 -16   18.49   12.30
   0 -11  16  -15.22   13.12
   0  11 -17   62.10   16.45
   0 -11  17   71.08   17.49
   0  11 -17   62.27   19.02
   0 -11  17   46.68   10.20
   0  11 -18    2.85    7.16
   0 -11  18    8.91   12.39
   0  11 -18   -0.53   10.32
   0 -11  18   -2.88    9.61
   0 -11  19    7.73    8.66
   0  11 -19  -12.05   15.41
   0 -11  19   16.64   14.08
   0  11 -20   24.73   14.71
   0 -11  20   11.87   11.90
   0  11 -20   28.64   16.19
   0 -11  20   -5.63    8.15
   0 -11  21   25.64   14.53
   0  11 -21   -1.61   10.29
   0  11 -21   14.74   12.39
   0 -11  21    8.33   10.48
   0  11 -22   15.06   10.47
   0 -11  22   12.49   14.04
   0 -11  22   19.61   16.82
   0 -11  23   13.51   17.25
   0  11 -23    2.54    9.82
   0  11 -23   12.10   13.29
   0 -11  23   11.29   17.76
   0 -11  24   14.98   13.82
   0 -11  24   15.70   19.94
   0  11 -24   20.91   14.83
   0  11 -24   24.24   20.18
   0  12  14   49.27   15.56
   0 -12 -14   48.23   25.93
   0 -12 -14   21.66   20.81
   0  12  14   26.57   22.85
   0  12  14   43.91   25.23
   0  12  13   28.30   13.48
   0 -12 -13   33.40   23.97
   0 -12 -13   16.30   14.29
   0  12  13   18.51   15.90
   0  12  13    3.31   20.60
   0  12  12  138.80   21.12
   0 -12 -12  171.44   36.95
   0  12  12  139.26   33.13
   0  12  12  166.57   34.26
   0 -12 -12  161.53   34.88
   0  12  11   99.45   18.52
   0 -12 -11  124.68   30.20
   0  12  11  120.13   28.43
   0  12  11  118.88   28.33
   0 -12 -10   -0.96    8.20
   0 -12 -10   16.86   18.03
   0  12  10   12.65   10.63
   0  12   9   11.89    9.42
   0 -12  -9   -5.67   10.65
   0 -12  -9    6.77    9.56
   0  12   9    3.17    7.85
   0  12   9   14.15   13.08
   0 -12  -8   -1.60    9.05
   0 -12  -8   -0.71    7.15
   0  12   8   -8.99    7.63
   0  12   8  -10.31   10.76
   0  12   7    0.93    7.99
   0 -12  -7  -21.12   10.49
   0 -12  -7   11.21   11.13
   0  12   7    2.30    9.29
   0  12   6   72.78   19.04
   0 -12  -6   86.08   22.95
   0 -12  -6   78.86   20.48
   0  12   6   86.32   18.85
   0  12   5   16.87   11.68
   0 -12  -5    5.53    9.80
   0 -12  -5    1.84    9.90
   0  12   5    7.70    7.80
   0  12   4  109.51   22.84
   0 -12  -4  143.67   25.73
   0  12   4  136.22   23.53
   0 -12  -4   88.86   20.16
   0  12   3   69.92   18.07
   0 -12  -3   62.52   15.66
   0  12   3   54.36   15.05
   0 -12  -3   52.78   16.41
   0  12   2   52.39   14.77
   0 -12  -2   30.65    8.20
   0 -12  -2   42.08   14.37
   0  12   2   63.88   15.50
   0 -12  -1  261.65   33.15
   0 -12  -1  288.17   30.96
   0  12   1  268.36   32.89
   0  12   1  300.35   31.46
   0 -12   0  248.22   30.57
   0 -12   0  281.90   30.07
   0  12   0  224.75   27.14
   0  12   0  234.79   30.01
   0  12  -1   -3.94    5.30
   0 -12   1    2.24    6.07
   0 -12   1   -0.08    4.81
   0  12  -1    1.64    6.69
   0 -12   2   31.88   11.12
   0 -12   2   25.71   10.35
   0  12  -2   23.88    9.78
   0  12  -2   20.56    6.84
   0 -12   3   22.69    5.65
   0 -12   3   26.85   10.00
   0  12  -3   34.33   10.83
   0  12  -3   22.88    8.81
   0 -12   4   53.24   11.52
   0 -12   4   73.52   15.86
   0  12  -4   53.38   11.28
   0  12  -4   69.71   15.24
   0 -12   5   23.88    7.90
   0  12  -5   31.08    9.87
   0 -12   5   42.41   12.29
   0  12  -5   40.71   10.96
   0  12  -6   -0.85    5.32
   0 -12   6    3.27    4.85
   0  12  -6    7.31    6.30
   0 -12   6    5.23    6.15
   0 -12   7    7.25    6.32
   0  12  -7    4.83    7.89
   0 -12   7   -2.46    5.48
   0  12  -7    1.18    4.82
   0 -12   8   60.91   13.20
   0  12  -8   39.27   11.34
   0  12  -8   46.12   13.05
   0 -12   8   43.49   12.18
   0  12  -9   25.55   11.13
   0  12  -9   12.28    5.19
   0 -12   9   22.53    9.58
   0 -12   9   14.90    7.91
   0  12 -10  293.22   27.79
   0 -12  10  295.82   27.16
   0 -12  10  278.28   28.92
   0  12 -10  357.06   32.72
   0  12 -11   11.71    7.78
   0 -12  11    2.01    6.09
   0  12 -11   -2.89    6.31
   0  12 -12   49.27   13.87
   0 -12  12   43.88   12.18
   0  12 -12   68.28   13.78
   0 -12  12   58.22   11.73
   0  12 -13  124.61   20.12
   0 -12  13  104.74   19.28
   0  12 -13  140.50   20.28
   0 -12  13  156.81   20.69
   0  12 -14   59.75   12.54
   0 -12  14   96.06   17.79
   0  12 -14   81.80   15.69
   0 -12  14   80.20   17.22
   0  12 -15  318.81   34.36
   0 -12  15  283.88   32.13
   0  12 -15  312.90   31.29
   0 -12  15  297.57   31.80
   0  12 -16   16.73   11.09
   0  12 -16   37.98   17.26
   0 -12  16    9.35   10.86
   0 -12  16   11.28    6.55
   0  12 -17    2.82    7.09
   0 -12  17  -15.45   13.33
   0  12 -17  -13.11    8.48
   0 -12  17    4.31   11.98
   0 -12  18   50.70   11.56
   0  12 -18   75.41   17.07
   0  12 -18   74.04   19.24
   0 -12  18  106.06   23.15
   0 -12  19   10.59    9.01
   0  12 -19   19.38   11.83
   0  12 -19   27.30   16.47
   0 -12  19   24.32   12.17
   0  12 -20    2.83   12.52
   0  12 -20   -0.30    8.27
   0 -12  21   29.40   14.71
   0  12 -21   21.25   12.07
   0  12 -21    7.49   10.35
   0 -12  21    3.02   10.27
   0 -12  22   23.61   17.09
   0  12 -22   22.02   13.39
   0 -12  22    6.04   13.84
   0 -12  23   44.14   22.32
   0  12 -23   16.29   14.63
   0 -12  23    7.28   12.65
   0  12 -23    6.80   11.07
   0 -12  24   26.01   21.32
   0  12 -24   27.49   16.53
   0  12 -24   45.11   22.38
   0 -12  24    0.11   12.16
   0  13  13  108.66   31.61
   0 -13 -13  125.70   35.93
   0  13  13   63.99   27.53
   0 -13 -13  133.43   37.23
   0  13  12   42.06   20.06
   0 -13 -12   21.01   17.88
   0  13  12    6.67   11.84
   0 -13 -12   23.53   18.51
   0  13  11   13.68   16.97
   0 -13 -11   34.84   23.41
   0  13  11   30.02   20.76
   0 -13 -11   34.90   15.39
   0  13  10    1.48    9.78
   0  13  10    1.18    9.85
   0 -13 -10    6.24   10.47
   0 -13  -9    8.30   13.02
   0  13   9   -0.94   12.92
   0 -13  -9   14.48   13.54
   0  13   8   -7.48    8.46
   0 -13  -8    6.85   12.92
   0  13   8   -2.39   10.93
   0 -13  -8   22.94   19.00
   0  13   7   44.27   17.47
   0 -13  -7   41.84   17.84
   0  13   7   24.11    9.72
   0 -13  -6   40.09   14.57
   0  13   6   24.12   13.51
   0 -13  -6   51.51   19.11
   0  13   6   18.55   12.55
   0 -13  -5    7.22    7.30
   0  13   5   10.42   10.29
   0  13   5    4.43    8.95
   0 -13  -5    9.06   12.33
   0  13   4  221.03   32.29
   0  13   4  204.82   31.71
   0 -13  -4  195.51   31.40
   0 -13  -4  188.37   30.75
   0  13   3  294.56   35.40
   0 -13  -3  246.80   37.12
   0 -13  -3  290.51   35.66
   0  13   3  244.12   34.26
   0  13   2  608.17   47.58
   0 -13  -2  502.24   47.88
   0 -13  -2  587.89   48.36
   0 -13  -1  443.66   43.62
   0  13   1  492.79   42.04
   0 -13  -1  523.37   43.33
   0  13   1  416.03   42.82
   0  13   0   25.42   10.90
   0  13   0   29.88   10.74
   0 -13   0   22.38    9.96
   0 -13   0   48.10   14.41
   0 -13   1    7.90    6.36
   0  13  -1   -3.68    6.22
   0  13  -1    9.07    9.84
   0 -13   1    0.36    4.58
   0  13  -2   20.17    9.56
   0 -13   2   14.31    7.85
   0  13  -2   23.05    9.09
   0 -13   2   33.24   11.05
   0  13  -3   12.43    8.80
   0  13  -3   13.60    6.42
   0 -13   3    6.78    5.42
   0  13  -4   -0.42    4.41
   0 -13   4    6.64    4.15
   0  13  -4    7.06    6.63
   0 -13   4    4.67    4.44
   0  13  -5    0.52    4.88
   0 -13   5   -0.41    6.49
   0  13  -5   12.73    9.26
   0 -13   5   -1.59    3.83
   0 -13   6   -2.18    5.27
   0  13  -6   -7.70    9.12
   0 -13   6    9.11    7.60
   0  13  -6    5.50    4.54
   0  13  -7  257.32   27.98
   0 -13   7  242.46   27.29
   0  13  -7  236.26   26.40
   0 -13   7  273.90   26.85
   0  13  -8  162.83   22.50
   0 -13   8  166.09   21.14
   0 -13   8  131.31   20.16
   0  13  -8  187.19   23.87
   0  13  -9   12.39    8.54
   0 -13   9   16.70    7.88
   0  13  -9   11.89    6.59
   0 -13   9    4.62    4.85
   0  13 -10   83.65   17.70
   0  13 -10   50.66   10.56
   0 -13  10   74.05   16.17
   0 -13  10   83.47   15.78
   0  13 -11  139.70   19.45
   0 -13  11  167.24   21.77
   0 -13  11  176.01   23.75
   0  13 -11  163.35   25.79
   0  13 -12   92.32   20.35
   0 -13  12   78.14   16.81
   0  13 -12   82.31   15.63
   0 -13  12  110.87   18.06
   0  13 -13  253.95   31.64
   0 -13  13  229.45   28.34
   0  13 -13  248.27   26.92
   0 -13  13  263.11   27.92
   0  13 -14  282.17   31.64
   0 -13  14  256.94   29.83
   0  13 -14  287.08   30.35
   0 -13  14  302.44   30.97
   0  13 -15  121.62   21.59
   0 -13  15  141.89   22.98
   0  13 -15  146.14   21.74
   0 -13  15  172.19   24.91
   0  13 -16   50.77   15.61
   0 -13  16   23.64   11.80
   0 -13  16   25.68   11.74
   0  13 -16   68.58   16.97
   0  13 -17  149.46   27.06
   0 -13  17  138.30   23.19
   0  13 -17  195.92   27.29
   0 -13  17  139.35   24.42
   0  13 -18  139.59   27.56
   0 -13  18   81.81   20.00
   0 -13  18   94.73   19.89
   0  13 -19    0.42    7.19
   0  13 -19    9.22    9.94
   0 -13  19    5.65   10.59
   0 -13  19  -13.18   14.12
   0  13 -20    8.74   10.16
   0  13 -20   19.32   13.60
   0 -13  21   11.07   13.78
   0  13 -21   18.48   10.15
   0  13 -21   -1.03    9.50
   0 -13  21   18.48   14.85
   0 -13  22   19.35   14.09
   0  13 -22   -3.12    8.29
   0  13 -22   -7.04   13.00
   0 -13  22    6.92   12.58
   0 -13  23   27.71   17.74
   0  13 -23    0.33   11.22
   0 -13  23   35.88   18.92
   0  13 -23   13.09   11.33
   0 -13  24   18.29   13.70
   0  13 -24   12.95   17.83
   0 -13  24   19.76   17.60
   0  13 -24    2.46   11.92
   0 -14 -12    8.84   19.76
   0  14  12   16.67   17.60
   0  14  12   26.59   21.17
   0 -14 -12   25.72   20.36
   0 -14 -11   48.41   24.07
   0  14  11   30.63   18.55
   0  14  11   20.32   16.69
   0 -14 -11   14.92   18.80
   0 -14 -10   44.96   22.88
   0  14  10   26.04   18.69
   0 -14 -10   35.14   19.37
   0  14  10   23.33   14.59
   0  14   9   -4.23   10.21
   0  14   9    4.22   10.74
   0 -14  -9    7.18   14.05
   0 -14  -8   11.64   10.41
   0  14   8   11.75   13.46
   0  14   8    9.01   14.62
   0 -14  -8    2.34   12.71
   0  14   7   -6.06    9.79
   0 -14  -7    9.46   13.61
   0 -14  -7   27.63   14.38
   0 -14  -6    0.56    8.68
   0  14   6   16.92   12.18
   0  14   5   33.21   16.68
   0  14   5    8.95   11.25
   0 -14  -5   20.83   12.47
   0 -14  -5   34.83   14.72
   0  14   4   35.44   15.81
   0  14   4   24.78   13.96
   0 -14  -4   -4.42    9.12
   0 -14  -4   27.34   16.57
   0 -14  -3   14.50   11.32
   0 -14  -3   18.36   14.09
   0  14   3   41.94   16.67
   0 -14  -2 1214.08   70.84
   0  14   2 1334.35   73.15
   0 -14  -1 1476.95   84.68
   0 -14  -1 1765.28   82.26
   0  14   1 1614.06   87.81
   0  14   1 1582.14   79.02
   0 -14   0  235.40   32.97
   0 -14   0  273.37   31.90
   0  14   0  252.23   33.72
   0  14   0  227.01   29.08
   0  14  -1   59.71   16.32
   0  14  -1   74.87   14.86
   0 -14   1   89.35   19.03
   0 -14   1   64.52   16.93
   0  14  -2   99.82   20.05
   0  14  -2  129.93   20.56
   0 -14   2  121.65   20.92
   0 -14   2  127.13   23.88
   0 -14   3    2.39    7.21
   0 -14   3    8.71    7.29
   0  14  -3   23.74   12.63
   0  14  -3   29.97   12.41
   0 -14   4   -1.25    6.59
   0 -14   4    5.19    6.92
   0  14  -4   10.20    8.05
   0  14  -4   18.82    9.05
   0 -14   5   15.70    7.79
   0 -14   5   11.84   10.82
   0  14  -5   -6.38    8.99
   0  14  -5   30.79   12.28
   0 -14   6  189.68   22.80
   0 -14   6  171.75   25.08
   0  14  -6  167.86   24.16
   0  14  -6  179.83   23.50
   0  14  -7   -6.04    5.63
   0 -14   7   -3.31    6.68
   0  14  -7   -0.75    6.99
   0 -14   7   11.12    8.73
   0  14  -8   30.31   11.90
   0 -14   8   28.68    9.93
   0  14  -8   52.95   14.09
   0  14  -9  265.65   30.26
   0 -14   9  352.31   32.05
   0 -14   9  307.02   31.35
   0  14  -9  316.67   32.54
   0  14 -10   21.80   11.13
   0 -14  10    8.61    8.04
   0  14 -10   14.16    7.60
   0 -14  10   24.30   10.72
   0  14 -11    4.96    8.74
   0 -14  11   -6.19    8.12
   0  14 -11  -15.99   11.29
   0 -14  11    3.48    7.82
   0  14 -12  120.20   22.49
   0 -14  12  124.94   22.76
   0 -14  12  109.54   18.34
   0  14 -12   91.00   17.81
   0 -14  13  837.72   55.10
   0  14 -13  856.42   57.99
   0  14 -13  763.16   50.04
   0 -14  13  913.66   52.84
   0  14 -14  512.35   45.04
   0 -14  14  475.40   42.34
   0  14 -14  489.58   40.45
   0 -14  14  533.48   41.78
   0  14 -15   33.33    9.83
   0 -14  15   42.31   14.67
   0  14 -15   43.63   12.87
   0 -14  15   44.71   12.31
   0  14 -16  -22.19   18.34
   0 -14  16   29.55   14.50
   0  14 -16   54.82   15.44
   0 -14  16    0.77    9.03
   0  14 -17   98.97   22.30
   0 -14  17   66.10   17.01
   0  14 -17  100.37   20.53
   0 -14  17   77.70   18.80
   0 -14  18   76.94   19.54
   0 -14  18   70.52   18.31
   0  14 -18   85.66   24.13
   0  14 -19   23.58   12.51
   0 -14  19    3.21    7.94
   0  14 -19    0.34   14.05
   0 -14  20  -20.78   12.51
   0  14 -20   21.30   13.64
   0 -14  20   14.13   13.73
   0  14 -20   -6.70    7.88
   0 -14  21   -0.70    8.02
   0  14 -21   21.64   13.86
   0 -14  21   28.72   17.25
   0 -14  22   36.32   20.09
   0  14 -22   18.59   15.22
   0 -14  22   14.79   14.17
   0  14 -22   17.93   13.92
   0 -14  23   24.76   16.14
   0 -14  23   16.44   14.39
   0  14 -23   11.28    9.48
   0  14 -23   24.10   15.20
   0 -14  24   10.29   14.13
   0  14 -24    7.84   14.77
   0 -14  24   18.74   17.96
   0  14 -24   13.80   14.09
   0 -15 -10   34.68   20.85
   0  15  10    7.32   12.93
   0  15  10   30.38   18.97
   0 -15 -10   12.83   16.71
   0 -15  -9   12.24   18.08
   0  15   9   21.75   18.98
   0  15   9   10.11   13.73
   0 -15  -9   11.43   17.75
   0 -15  -8    5.33   15.00
   0  15   8    4.48   10.88
   0  15   8    1.40   10.45
   0 -15  -8   18.86   14.48
   0  15   7   72.07   21.53
   0  15   7   88.01   26.02
   0 -15  -7   77.56   21.84
   0 -15  -7   52.75   20.99
   0 -15  -6    6.10   11.87
   0 -15  -6   -0.71    8.38
   0  15   5   18.63   14.09
   0  15   5    0.38   11.01
   0 -15  -5   -9.51   13.25
   0 -15  -5    9.51    8.12
   0  15   4   18.29   13.92
   0  15   4    3.16   10.03
   0 -15  -4   18.07   11.79
   0  15   3    0.43   10.50
   0  15   3   13.16   14.90
   0 -15  -3    6.55    8.63
   0 -15  -3   -1.64   10.29
   0  15   2   10.81   11.08
   0 -15  -2   -3.60   13.89
   0 -15  -2    2.28    8.46
   0 -15  -1  378.37   44.92
   0 -15  -1  410.57   42.68
   0  15   1  370.52   43.77
   0  15   1  347.09   38.57
   0  15   0  124.42   26.81
   0  15   0  105.10   20.32
   0 -15   0  102.77   22.48
   0 -15   0  130.17   22.15
   0  15  -1   71.50   17.49
   0  15  -1   70.14   16.42
   0 -15   1   88.15   18.43
   0 -15   1   70.79   18.20
   0 -15   2  113.82   23.79
   0  15  -2  153.64   24.38
   0 -15   2  168.78   25.20
   0  15  -2  138.60   25.27
   0 -15   3    3.83    6.75
   0 -15   3   16.95    8.69
   0  15  -3   29.16   13.80
   0  15  -3   40.03   12.74
   0 -15   4  -10.99    9.96
   0 -15   4   -0.58    6.10
   0  15  -4   -0.47    6.46
   0  15  -4    1.52    7.60
   0 -15   5   52.06   12.27
   0 -15   5   49.18   15.09
   0  15  -5   33.87   10.37
   0 -15   6   30.40   10.34
   0 -15   6   37.80   13.52
   0  15  -6   18.54    7.48
   0  15  -6   11.82    7.23
   0  15  -7   76.98   16.86
   0 -15   7   95.76   20.57
   0  15  -7   93.02   17.73
   0 -15   7  103.34   18.00
   0  15  -8    5.38    7.00
   0 -15   8    2.33    8.88
   0  15  -8   -1.29    8.55
   0  15  -9   20.14    9.98
   0 -15   9   22.85   10.93
   0 -15   9   13.96    8.50
   0  15  -9   21.97   10.71
   0  15 -10   20.76   14.47
   0 -15  10   14.85    9.12
   0  15 -10   14.62   10.64
   0 -15  10    8.63    8.26
   0  15 -11   14.73   10.54
   0 -15  11    8.08    6.58
   0  15 -11   13.08    6.82
   0 -15  11   10.60   10.32
   0  15 -12  -11.84    9.70
   0 -15  12    8.71    8.81
   0  15 -12  -15.54   15.61
   0 -15  12   10.46   10.84
   0  15 -13  113.89   22.55
   0 -15  13  105.30   19.47
   0  15 -13   87.94   17.69
   0 -15  13  103.54   21.00
   0  15 -14  166.98   27.50
   0 -15  14  166.14   24.73
   0 -15  14  212.05   31.85
   0  15 -14  164.43   23.90
   0  15 -15  126.08   24.56
   0 -15  15  119.23   24.26
   0  15 -15  109.05   21.50
   0 -15  15  161.94   25.33
   0  15 -16  -14.78   13.28
   0 -15  16   20.73    9.93
   0 -15  16   -3.95    8.50
   0  15 -16    9.45    8.13
   0 -15  17   -5.20    7.75
   0 -15  17   -2.67    7.78
   0 -15  18   21.06   10.39
   0  15 -18   54.36   16.10
   0 -15  18   16.23   10.64
   0  15 -18   66.29   21.47
   0  15 -19   75.68   19.46
   0  15 -19   70.38   22.74
   0 -15  20  -13.80   13.17
   0  15 -20   41.00   18.26
   0 -15  20   25.34   13.27
   0  15 -20   32.09   18.13
   0 -15  21  -17.56   17.98
   0  15 -21   28.52   19.57
   0 -15  21   40.74   18.53
   0 -15  22   13.65    9.15
   0  15 -22   48.41   18.98
   0 -15  22   15.81   13.65
   0  15 -22   28.18   19.77
   0 -15  23   18.71   15.40
   0  15 -23   43.08   22.16
   0 -15  23   16.96   14.56
   0  15 -23    2.06   11.49
   0 -16  -9   -1.19   11.26
   0  16   9   36.03   21.77
   0  16   9   37.30   25.78
   0 -16  -9   22.69   22.79
   0 -16  -8    1.70   11.63
   0  16   8   58.30   22.23
   0  16   8    8.63   15.03
   0 -16  -8   16.62   19.16
   0  16   7   32.78   16.46
   0  16   7   16.48   13.80
   0 -16  -7   24.75   16.81
   0 -16  -7   27.60   17.91
   0  16   6    0.61   13.11
   0  16   6   13.73   12.80
   0 -16  -6    6.82   14.39
   0 -16  -5   24.12   17.39
   0 -16  -5   33.13   15.27
   0  16   5   41.87   20.30
   0 -16  -4    4.32   10.68
   0  16   4   26.78   16.04
   0 -16  -4   12.60   14.58
   0  16   3   88.06   21.96
   0 -16  -3   66.01   18.59
   0  16   3   56.51   20.64
   0 -16  -2   18.05   13.80
   0 -16  -2    6.03   11.91
   0  16   2    6.94    8.03
   0 -16  -1    5.79   11.23
   0  16   1    9.21   12.16
   0  16   1   10.07    8.37
   0 -16  -1   19.04   12.95
   0 -16   0  493.17   52.76
   0 -16   0  617.31   50.95
   0  16   0  508.79   53.15
   0  16   0  542.82   48.47
   0  16  -1   -4.87    8.46
   0  16  -1    8.51    8.82
   0 -16   1   15.90   10.36
   0 -16   1   22.23   13.89
   0  16  -2   -4.95    8.57
   0  16  -2  -16.09   10.86
   0 -16   2   15.85   12.86
   0 -16   2    2.84    7.27
   0  16  -3  128.12   26.59
   0  16  -3  180.11   26.53
   0 -16   3  126.05   19.62
   0 -16   3  173.88   29.51
   0 -16   4    1.01   10.08
   0 -16   4   -3.27    6.59
   0  16  -4   13.82   12.49
   0  16  -4   15.18   11.29
   0 -16   5   21.33    8.72
   0 -16   5    8.93   11.03
   0  16  -5   30.19   14.03
   0  16  -5   31.37   12.84
   0 -16   6   61.98   15.98
   0  16  -6   24.86   11.10
   0 -16   6   47.83   15.66
   0  16  -6   37.75   12.28
   0 -16   7   13.91    8.90
   0  16  -7   -4.70    8.86
   0  16  -7   -3.56    7.14
   0 -16   7    6.78    9.28
   0  16  -8   -8.35   11.91
   0 -16   8    1.07    7.89
   0  16  -8    8.89    9.54
   0 -16   8   23.50   13.17
   0  16  -9   14.18    9.86
   0 -16   9   11.51   10.79
   0 -16   9  -15.23   13.19
   0  16  -9    2.49    6.98
   0  16 -10   44.84   14.53
   0 -16  10   21.59   10.76
   0 -16  10    1.96    6.80
   0  16 -10   26.56   11.77
   0  16 -11   25.28   13.50
   0 -16  11    1.46    8.42
   0  16 -11   17.15   13.03
   0 -16  11   -6.21    7.80
   0  16 -12   45.65   15.86
   0 -16  12   82.22   18.01
   0  16 -12   55.61   14.83
   0 -16  12   48.34   15.08
   0  16 -13    7.77   12.71
   0 -16  13   -1.36    8.15
   0  16 -13  -15.42   13.46
   0 -16  13   20.52   12.71
   0  16 -14   71.72   20.24
   0 -16  14   85.73   19.34
   0 -16  14  113.47   24.04
   0  16 -14   31.30   12.21
   0  16 -15  186.25   30.07
   0 -16  15  218.78   28.55
   0 -16  15  209.37   30.26
   0  16 -15  159.49   26.13
   0 -16  16   20.62   14.50
   0 -16  16   43.32   18.02
   0  16 -16  -12.60   14.40
   0  16 -17  -12.33   15.51
   0 -16  17   14.12    9.73
   0 -16  17   -8.35   11.58
   0  16 -17    1.96    8.86
   0  16 -18   -9.01   13.05
   0  16 -18   11.65   10.11
   0 -16  19   17.84   13.08
   0  16 -19   24.60   13.31
   0 -16  19    5.46    8.71
   0  16 -19   20.34   17.64
   0 -16  20    2.30   12.63
   0  16 -20   18.48   12.22
   0 -16  20    5.81   11.10
   0 -16  21   -2.58   11.40
   0  16 -21   30.13   17.60
   0 -16  21    7.95    8.92
   0  16 -21   -2.82    8.84
   0 -16  22   -0.77   14.15
   0  16 -22   16.37   12.94
   0 -16  22   13.71   13.55
   0  16 -22   18.32   16.74
   0 -16  23   41.63   19.04
   0  16 -23   38.27   19.52
   0 -16  23   22.04   17.14
   0  16 -23   27.64   18.70
   0 -17  -8   61.41   25.88
   0 -17  -8   51.50   23.45
   0  17   8   27.11   16.76
   0  17   8   59.72   26.67
   0  17   7   86.83   28.72
   0 -17  -7   76.46   26.64
   0 -17  -7  101.91   29.72
   0  17   7   87.16   26.87
   0  17   6    8.19   16.60
   0  17   6   44.92   19.87
   0 -17  -6   25.09   20.76
   0 -17  -6   12.09   14.87
   0  17   5    6.02   15.38
   0  17   5   29.31   17.19
   0 -17  -5   14.02   14.11
   0 -17  -5  -12.20   13.05
   0 -17  -4   -2.71    9.90
   0  17   4   15.91    9.92
   0  17   3    8.88   12.07
   0 -17  -3   16.63   17.39
   0 -17  -3    3.84   10.18
   0 -17  -2  111.22   27.35
   0 -17  -2  134.89   27.61
   0  17   2   97.54   22.29
   0 -17  -1   10.65   10.89
   0  17   1   -8.74   11.76
   0 -17   0   -1.07   13.78
   0 -17   0   36.06   16.95
   0  17   0    9.76    7.80
   0  17   0    8.47   10.94
   0 -17   1  140.96   29.54
   0  17  -1  133.79   25.24
   0  17  -1  148.46   30.27
   0 -17   1  168.79   30.98
   0 -17   2   46.70   16.51
   0  17  -2   22.93   12.06
   0 -17   2   40.36   13.71
   0  17  -2   23.39   10.47
   0  17  -3    0.45    7.64
   0 -17   3   17.88   12.14
   0 -17   3   -0.26   10.59
   0  17  -3   21.72   14.32
   0  17  -4  159.06   27.45
   0 -17   4  125.79   25.51
   0  17  -4  131.42   29.07
   0 -17   4  133.96   21.46
   0  17  -5   55.45   17.94
   0 -17   5   46.54   13.99
   0 -17   5   35.90   12.58
   0  17  -5   59.57   17.66
   0  17  -6   22.26   12.58
   0 -17   6    1.84    7.26
   0 -17   6   22.79   12.18
   0  17  -6    4.60    7.41
   0  17  -7  123.69   24.23
   0 -17   7  132.00   24.40
   0 -17   7  172.26   25.36
   0  17  -7  145.21   25.72
   0  17  -8  211.18   30.80
   0 -17   8  209.23   30.68
   0  17  -8  176.15   25.85
   0 -17   8  244.55   29.57
   0 -17   9   18.09   15.63
   0 -17   9   15.90   16.03
   0  17  -9    3.67    9.36
   0  17  -9   -5.83    7.60
   0 -17  10  111.85   21.45
   0  17 -10   74.48   18.26
   0 -17  10   92.62   20.05
   0  17 -10  119.75   24.04
   0  17 -11   10.68   11.55
   0 -17  11   -0.23    9.93
   0 -17  11   -3.41    7.90
   0  17 -11   -2.44    7.31
   0 -17  12    0.23    7.80
   0 -17  12    4.57    6.91
   0  17 -12   15.70   12.97
   0  17 -12    3.23    8.56
   0 -17  13   11.87   12.97
   0 -17  13    7.49    8.75
   0  17 -13   14.49   10.27
   0  17 -13   12.14    8.67
   0 -17  14   11.86   10.52
   0 -17  14   16.31   12.95
   0  17 -14  -11.42   10.51
   0  17 -14    6.16   12.86
   0 -17  15   29.34   11.85
   0  17 -15   60.14   20.21
   0 -17  15   37.52   14.59
   0 -17  16   26.63   15.49
   0  17 -16    1.08    8.55
   0 -17  16   16.35   13.10
   0  17 -16   -4.01   11.94
   0  17 -17   29.35   11.02
   0  17 -17   28.66   11.76
   0 -17  18    4.41   11.75
   0  17 -18  -14.50   15.61
   0 -17  18   25.82   13.35
   0  17 -18   -9.45    8.95
   0 -17  19   24.82   11.21
   0  17 -19   28.57   14.30
   0 -17  19   10.75   10.24
   0  17 -20   36.10   17.97
   0 -17  20   17.45   11.79
   0  17 -20   17.38   12.79
   0 -17  20    0.35   11.46
   0  17 -21   21.93   16.52
   0 -17  21    8.39   11.44
   0  17 -21    9.84   12.22
   0 -17  21    6.62   13.42
   0  17 -22  107.12   25.49
   0  17 -22  123.22   31.37
   0 -17  22   50.40   19.48
   0 -17  22   93.13   23.49
   0  17 -23   43.09   20.09
   0 -17  23  -15.59   15.87
   0  17 -23   15.38   15.69
   0 -17  23   17.04   16.84
   0  18   6   40.29   22.82
   0  18   6   33.02   20.19
   0 -18  -6   52.67   24.17
   0 -18  -6   27.06   18.60
   0  18   5   16.23   17.72
   0  18   5   46.72   18.46
   0 -18  -5   31.69   20.57
   0 -18  -5   16.11   15.12
   0  18   4   16.96   16.45
   0  18   4   15.24   12.36
   0 -18  -4   21.85   17.00
   0 -18  -4   14.68   14.68
   0  18   3   46.23   21.17
   0  18   3   50.16   15.62
   0 -18  -3   63.04   21.34
   0 -18  -3   33.59   17.10
   0  18   2   14.87   13.71
   0  18   2   -9.90   11.92
   0 -18  -2   14.05   14.16
   0 -18  -1    5.04    8.85
   0 -18  -1   16.34   13.96
   0 -18   0   -3.87   11.49
   0 -18   0   18.36   14.47
   0  18   0   12.07   10.44
   0 -18   1   39.39   16.33
   0  18  -1   36.46   15.43
   0  18  -2  159.54   27.13
   0  18  -2  132.14   28.78
   0 -18   2  143.64   27.32
   0 -18   3   14.42   13.56
   0  18  -3   11.37   13.89
   0 -18   3  -15.52   11.59
   0  18  -3   -0.86    6.68
   0  18  -4    5.22    7.57
   0 -18   4    1.53    7.26
   0 -18   4   13.36    7.88
   0  18  -5    4.44    8.01
   0 -18   5   30.02   14.45
   0 -18   5   15.38    7.60
   0  18  -5   44.78   15.85
   0  18  -6    4.51   10.41
   0 -18   6  -13.06   11.76
   0 -18   6    4.99    8.43
   0  18  -6  -19.15   14.37
   0  18  -7   21.41   22.72
   0  18  -7   20.32   13.59
   0 -18   7   54.68   24.24
   0 -18   7   28.76   13.93
   0 -18   8  443.83   46.10
   0  18  -8  465.54   47.29
   0  18  -8  485.45   45.02
   0 -18   8  585.93   46.54
   0 -18   9   42.63   15.94
   0  18  -9   59.99   17.17
   0  18  -9   25.33   11.43
   0 -18  10    6.65    9.02
   0  18 -10    5.28    6.86
   0 -18  10   -1.12    6.24
   0  18 -10    9.86    8.96
   0  18 -11   13.44   10.39
   0 -18  11   27.34   11.69
   0 -18  11   23.60   13.96
   0  18 -11   34.82   15.49
   0  18 -12   20.02   14.40
   0  18 -12   20.62   17.37
   0 -18  12   -4.49    7.54
   0 -18  12   -2.78    6.97
   0 -18  13   40.72   17.28
   0 -18  13   40.17   14.54
   0  18 -13   34.06   18.77
   0 -18  14   46.47   15.48
   0 -18  14   13.44   11.22
   0  18 -14    7.27   12.10
   0 -18  15   21.93    9.61
   0  18 -15   14.07   10.37
   0  18 -15   26.08   15.40
   0  18 -16   -6.43   11.12
   0  18 -16   53.40   18.55
   0 -18  17   45.83   17.58
   0  18 -17   -3.26    8.06
   0 -18  17   34.14   17.32
   0  18 -17   11.46   12.42
   0 -18  18   16.10   12.14
   0  18 -18    3.53    7.36
   0 -18  18   26.95   14.79
   0 -18  19   84.17   22.55
   0  18 -19   71.07   18.82
   0 -18  19   85.99   24.55
   0  18 -19   55.73   18.77
   0 -18  20   29.74   19.31
   0  18 -20    1.82    7.27
   0  18 -20   24.32   18.01
   0 -18  20    2.25    9.06
   0 -18  21   50.35   21.17
   0 -18  21   30.71   15.80
   0  18 -21   54.30   19.58
   0  18 -21   73.74   25.11
   0 -18  22  229.00   38.65
   0  18 -22  302.22   45.66
   0 -18  22  207.85   36.67
   0  18 -22  238.26   36.76
   0  19   5   15.15   20.53
   0  19   5   10.03   12.59
   0 -19  -5   13.56   15.22
   0 -19  -5    8.26   19.50
   0  19   4   46.68   23.43
   0  19   4   24.03   17.28
   0 -19  -4   41.97   20.33
   0 -19  -4   43.59   23.57
   0  19   3    7.09   15.33
   0  19   3   -8.10   14.53
   0 -19  -3   -1.56    8.64
   0 -19  -3    9.47   16.66
   0  19   2   12.80   13.35
   0  19   2   24.72   13.62
   0 -19  -2   21.44   19.31
   0 -19  -2   37.96   17.81
   0 -19  -1   17.45   19.69
   0  19   1   24.56   14.13
   0 -19  -1   49.29   18.77
   0  19   0    1.73   15.13
   0  19   0    8.44   10.48
   0 -19   0   10.78   13.39
   0  19  -1    5.33    9.14
   0 -19   1   28.40   15.61
   0 -19   1   17.22   15.31
   0 -19   2   10.48   13.83
   0  19  -2   11.92   12.78
   0  19  -2   19.70   15.52
   0 -19   2   -3.00   11.87
   0 -19   3   16.84   15.15
   0  19  -3   -0.56    9.17
   0  19  -3   12.41   13.72
   0 -19   3  -15.29   12.97
   0  19  -4   18.75   13.60
   0 -19   4    1.40    7.72
   0  19  -5   33.46   16.25
   0 -19   5   -0.70    7.35
   0  19  -6  -17.44   17.35
   0 -19   6   10.81   11.35
   0 -19   7   23.94   15.10
   0  19  -7   -2.10    8.18
   0 -19   7   31.00   14.03
   0 -19   8    0.22   12.51
   0  19  -8   25.02   14.27
   0 -19   8   27.60   14.32
   0 -19   9   44.90   16.90
   0  19  -9   29.44   12.95
   0 -19  10   26.33   14.69
   0 -19  10   13.98   12.13
   0  19 -10   42.45   15.85
   0 -19  11   47.70   16.88
   0  19 -11   89.12   24.02
   0 -19  11   46.39   15.96
   0 -19  12   25.06   12.76
   0  19 -12   63.74   21.99
   0  19 -12   29.05   14.23
   0 -19  13   13.39   10.53
   0  19 -13   32.94   15.57
   0  19 -13    7.44   11.79
   0 -19  14   -0.32    7.75
   0  19 -14    7.52   14.09
   0  19 -14    8.86   11.17
   0 -19  15   90.87   23.57
   0  19 -15  126.43   27.46
   0  19 -15   92.15   24.73
   0 -19  16   69.02   18.05
   0  19 -16   80.40   22.24
   0 -19  16   91.33   22.97
   0  19 -16   96.02   25.59
   0 -19  17   44.91   19.02
   0 -19  17   24.71   13.94
   0  19 -18   -5.51   13.23
   0 -19  18   24.41   16.15
   0  19 -18    0.16    9.21
   0 -19  19   80.63   22.15
   0  19 -19   46.36   18.07
   0 -19  19   72.28   22.79
   0  19 -19   48.52   19.04
   0 -19  20   10.78   11.17
   0  19 -20   -7.77   12.35
   0 -19  20   26.48   16.07
   0  19 -20   16.61   13.67
   0 -19  21   48.70   21.72
   0 -19  21    8.41   11.27
   0  19 -21   18.61   19.59
   0  19 -21    9.83   13.38
   0  20   3   10.31   14.70
   0  20   3   19.44   16.34
   0 -20  -3   29.91   19.74
   0 -20  -3   11.34   16.91
   0  20   2   19.42   18.06
   0  20   2  -14.19   11.15
   0 -20  -2   34.01   18.02
   0 -20  -2    9.34   16.04
   0  20   1   42.18   21.00
   0 -20  -1   93.76   26.33
   0  20   1   64.49   22.99
   0 -20  -1   58.84   25.55
   0 -20   0   71.27   24.02
   0  20   0   51.83   19.28
   0 -20   0   22.75   19.92
   0 -20   1   20.30   18.88
   0  20  -1   11.50   11.86
   0 -20   1   13.73   12.94
   0  20  -1    8.22   16.69
   0 -20   2    7.69   14.73
   0  20  -2   20.83   14.40
   0 -20   2  -12.91   11.04
   0  20  -2   -1.45   10.02
   0 -20   3   27.18   16.71
   0  20  -3   27.25   16.50
   0  20  -3   34.84   18.29
   0 -20   4   35.47   17.82
   0  20  -4    9.36   12.80
   0 -20   5   40.12   18.34
   0 -20   5   54.00   18.74
   0  20  -5   72.58   23.55
   0 -20   6   11.72   11.14
   0  20  -6    6.65    8.56
   0  20  -6   22.70   18.03
   0 -20   6    4.18   11.78
   0 -20   7   33.58   16.65
   0  20  -7    7.26    8.75
   0  20  -7   36.31   21.53
   0 -20   7   16.83   17.28
   0 -20   8  116.31   23.33
   0  20  -8   79.92   21.48
   0  20  -8   35.91   17.05
   0 -20   8   58.08   21.32
   0  20  -9    6.05   11.21
   0  20  -9   17.87   12.97
   0 -20   9   21.93   15.58
   0 -20  10   30.22   17.57
   0 -20  10   38.17   18.52
   0  20 -10   30.31   15.71
   0  20 -10   20.97   14.65
   0  20 -11   -1.86    7.93
   0  20 -11   12.91   14.96
   0 -20  11   29.16   16.15
   0  20 -12    1.73    8.51
   0  20 -12    8.93   16.83
   0 -20  12    2.98    8.68
   0  20 -13   27.83   16.45
   0 -20  13   -5.04    7.84
   0  20 -13   26.83   16.66
   0 -20  14   20.53   13.57
   0  20 -14   24.05   15.74
   0 -20  14   19.56   11.79
   0 -20  15   -0.65    9.20
   0 -20  15   -2.84   10.34
   0  20 -15   26.78   16.50
   0 -20  16   42.32   18.22
   0  20 -16   50.74   20.28
   0 -20  16   29.19   11.71
   0  20 -16   17.60   16.42
   0 -20  17   19.48   13.47
   0  20 -17   26.75   15.36
   0 -20  17   40.56   18.03
   0  20 -17    6.38   17.07
   0 -20  18   54.19   21.09
   0  20 -18   13.54   13.72
   0 -20  18   12.15   16.19
   0  20 -18    1.00   16.12
   0 -20  19   23.82   13.13
   0  20 -19   12.66   12.93
   0 -20  19   21.95   18.16
   0  20 -19   25.70   15.74
   0 -20  20   34.02   16.49
   0  20 -20    8.58   10.46
   0 -20  20   18.96   17.16
   0  20 -20    1.47    9.29
   0  21   1   32.43   21.53
   0 -21  -1   38.80   24.32
   0  21   1   16.73   15.73
   0 -21  -1    1.40   13.02
   0 -21   0   40.62   18.26
   0  21   0   48.09   20.15
   0 -21   0   26.59   21.73
   0 -21   1   42.05   23.42
   0  21  -1   62.22   21.55
   0 -21   1   42.87   18.69
   0  21  -1   28.25   20.91
   0 -21   2   -6.45   11.19
   0  21  -2   24.41   18.17
   0 -21   2   12.58   12.19
   0  21  -2   20.12   17.58
   0 -21   3   17.58   20.03
   0  21  -3   41.16   19.19
   0 -21   3   13.31   13.05
   0  21  -3   -5.01   12.34
   0 -21   4   14.65   15.50
   0 -21   4   24.97   15.15
   0  21  -4    3.56   12.34
   0  21  -4   32.88   18.87
   0 -21   5   10.46   14.42
   0 -21   5   -1.24   11.40
   0  21  -5    7.92   15.46
   0  21  -5    2.55    9.77
   0 -21   6   29.96   16.10
   0  21  -6  -14.20   12.63
   0  21  -6   21.00   17.85
   0 -21   6   24.76   18.91
   0 -21   7   17.37   14.92
   0 -21   7   60.58   20.21
   0  21  -7   40.00   17.62
   0  21  -7   38.35   18.73
   0 -21   8   36.22   17.28
   0  21  -8   25.71   15.09
   0 -21   8    2.90   11.18
   0 -21   9   38.78   17.50
   0  21  -9   18.39   14.24
   0 -21   9   31.62   19.38
   0 -21  10   31.93   17.90
   0  21 -10    4.47   12.95
   0 -21  10   49.83   20.28
   0 -21  11   12.79   14.30
   0  21 -11   -2.24    8.02
   0 -21  11   11.74   11.74
   0  21 -12    3.07    8.30
   0 -21  12   18.26   14.75
   0 -21  12   15.05   13.45
   0  21 -13   37.91   15.77
   0 -21  13   24.60   13.82
   0 -21  13   41.86   16.78
   0  21 -13   61.72   24.82
   0  21 -14    4.53   14.11
   0 -21  14  -13.98   10.44
   0 -21  14   11.74   15.81
   0  21 -14   17.15   15.85
   0  21 -15  123.23   26.89
   0 -21  15  151.63   29.84
   0 -21  15  171.75   30.64
   0  21 -15  151.69   32.45
   0  21 -16   46.67   21.09
   0 -21  16   38.87   17.62
   0 -21  16   19.88   13.96
   0  21 -16   68.62   24.70
   0  21 -17   49.47   21.90
   0  21 -17   49.34   22.10
   0 -21  17   23.09   11.35
   0 -21  17   31.37   17.24
   0  21 -18    5.17   12.22
   0 -21  18   31.15   17.24
   0 -21  18   28.13   14.49
   0  21 -18   28.56   20.72
   0  21 -19    0.97   15.33
   0 -21  19   25.60   18.65
   0 -21  19   15.73   12.72
   0  21 -19   20.27   11.97
   0 -22   1  -20.30   14.49
   0  22  -1   22.81   19.12
   0 -22   1    2.57   17.24
   0 -22   2   67.77   29.38
   0  22  -2   61.53   22.93
   0 -22   2   16.29   13.10
   0  22  -2   19.15   18.41
   0 -22   3   44.25   21.47
   0  22  -3   78.21   26.58
   0 -22   3   22.97   15.83
   0  22  -3   47.82   23.38
   0 -22   4    3.43   10.49
   0  22  -4   34.05   18.78
   0 -22   4    5.40   11.83
   0  22  -4   21.96   17.58
   0 -22   5   17.25   14.92
   0 -22   5   26.56   15.62
   0  22  -5   27.77   22.25
   0  22  -5   27.25   17.77
   0 -22   6   46.68   18.85
   0  22  -6    7.21   11.73
   0  22  -6   27.02   18.58
   0 -22   6   12.77   13.59
   0 -22   7   24.04   16.78
   0  22  -7    1.83   10.84
   0  22  -7   16.40   17.07
   0 -22   7    9.93   17.90
   0 -22   8   17.13   14.35
   0  22  -8   15.09   12.75
   0  22  -8   36.60   22.30
   0 -22   8   11.06   18.65
   0 -22   9   53.87   19.48
   0  22  -9   29.56   17.81
   0  22  -9   26.12   20.85
   0 -22   9    8.38   13.50
   0 -22  10   24.23   16.66
   0  22 -10   27.97   16.29
   0  22 -10   12.62   13.70
   0 -22  10    1.50   10.62
   0 -22  11   29.45   15.51
   0 -22  11   18.02   17.08
   0  22 -11   23.38   13.84
   0  22 -11    1.86    9.60
   0 -22  12   11.22   11.34
   0 -22  12   18.45   15.20
   0  22 -12   16.13   17.71
   0  22 -12    6.06   12.40
   0  22 -13   14.29   11.79
   0 -22  13   13.52   18.95
   0 -22  13    5.45   10.97
   0  22 -13   -4.13   12.30
   0  22 -14    4.02   10.15
   0 -22  14   26.45   18.43
   0 -22  14   37.56   17.47
   0  22 -14   34.83   18.23
   0  22 -15   29.48   19.17
   0 -22  15  -12.24   11.72
   0 -22  15   15.13   12.48
   0  22 -15   34.86   22.48
   0  22 -16   43.55   20.72
   0 -22  16   33.12   15.87
   0 -22  16   43.70   17.80
   0  22 -16   66.43   27.95
   0  22 -17   31.59   18.69
   0 -22  17   20.08   15.81
   0 -22  17  -12.32   11.60
   0  22 -17   42.42   22.35
   0  22 -18  -10.34   11.38
   0 -22  18   15.70   14.85
   0 -22  18   41.07   15.43
   0  22 -18   15.74   14.16
   0 -23   4   33.75   25.61
   0 -23   4   23.12   16.05
   0  23  -4   17.77   20.56
   0 -23   5   31.88   22.68
   0  23  -5   13.01   15.98
   0 -23   5   20.96   15.54
   0  23  -5   34.84   24.00
   0 -23   6   43.38   22.35
   0 -23   6   32.53   19.20
   0  23  -6   31.47   22.51
   0  23  -6   17.81   13.51
   0  23  -7   22.05   15.20
   0 -23   7   28.74   18.12
   0  23  -7   19.59   15.84
   0 -23   7   23.41   19.57
   0  23  -8   28.43   16.79
   0 -23   8   28.83   18.58
   0  23  -8   16.87   21.72
   0 -23   8    1.02   14.64
   0  23  -9   38.72   21.85
   0 -23   9   47.05   22.38
   0  23  -9   39.25   21.93
   0 -23   9   43.23   22.78
   0  23 -10  -11.00   10.46
   0 -23  10   24.70   17.76
   0  23 -10   18.21   19.94
   0 -23  10   14.12   18.14
   0  23 -11   33.95   14.38
   0 -23  11   16.01   16.98
   0  23 -11   11.71   13.97
   0 -23  11   17.16   13.43
   0 -23  12   23.04   20.51
   0  23 -12    5.71   14.82
   0  23 -12   -3.56   10.50
   0 -23  12   24.13   16.76
   0 -23  13   18.87   19.57
   0  23 -13   18.43   14.11
   0  23 -13   25.31   15.89
   0 -23  13   12.74   20.36
   0  23 -14   65.49   25.99
   0 -23  14   58.54   26.39
   0  23 -14  100.96   29.18
   0 -23  14  107.69   24.70
   0  23 -15   16.31   16.63
   0 -23  15   34.65   22.07
   0  23 -15   -8.44   20.56
   0 -23  15   -6.16   12.55
  -1  23 -15   25.38   16.51
   1 -23  15   34.50   19.49
  -1  23 -15    6.98   16.47
   1 -23  15   38.23   19.50
  -1  23 -14    1.50   10.64
   1 -23  14   29.15   21.83
   1 -23  14    1.41   12.28
  -1  23 -14   23.11   16.47
   1 -23  13   16.55   18.66
  -1  23 -13   26.70   14.91
   1 -23  13   26.85   15.32
  -1  23 -13    2.24   16.77
   1 -23  12   29.30   22.56
  -1  23 -12  -13.30   14.30
   1 -23  12    7.38    8.41
  -1  23 -12    1.94   18.41
   1 -23  11   19.27   17.29
  -1  23 -11   17.28   19.98
   1 -23  11   54.19   22.04
  -1  23 -11   58.42   20.92
  -1  23 -10   25.31   16.56
   1 -23  10   31.54   17.91
  -1  23 -10   24.83   20.68
   1 -23  10   17.51   14.76
  -1  23  -9   17.02   14.32
   1 -23   9   32.48   17.84
  -1  23  -9   17.32   19.00
   1 -23   9   14.43   17.65
  -1  23  -8   45.98   21.46
   1 -23   8   78.79   23.98
  -1  23  -8   60.61   24.89
   1 -23   8   40.18   22.44
  -1  23  -7    2.66   11.73
  -1  23  -7   16.91   15.28
   1 -23   7   37.72   16.89
   1 -23   7   16.79   20.56
  -1  23  -6    9.68   16.91
   1 -23   6   24.83   17.21
   1 -23   6   38.68   21.71
  -1  23  -6   -2.67   13.90
   1 -23   5   16.75   11.72
  -1  23  -5  -11.17   12.19
  -1  23  -5   10.56   19.35
   1 -23   5   10.00   19.42
   1 -23   4   15.02   17.13
   1 -23   4   12.06   15.45
  -1  23  -4   16.83   19.79
  -1  23  -4   30.46   22.33
  -1  22 -18   83.01   27.07
   1 -22  18   71.27   24.67
   1 -22  18   69.54   22.47
  -1  22 -18  107.98   28.78
  -1  22 -17  164.56   34.51
   1 -22  17  138.53   30.78
  -1  22 -17  199.49   39.42
   1 -22  17  162.90   30.69
  -1  22 -16  149.88   33.56
   1 -22  16  130.42   30.34
  -1  22 -16  187.42   39.24
   1 -22  16  165.56   29.21
  -1  22 -15   18.12   18.67
   1 -22  15   -8.70   12.65
  -1  22 -15   44.69   20.86
   1 -22  15    9.99   13.05
  -1  22 -14   23.96   18.86
   1 -22  14   18.98   15.09
  -1  22 -14   50.77   25.67
   1 -22  14   39.75   18.95
  -1  22 -13   57.65   20.89
   1 -22  13   52.33   24.31
   1 -22  13   37.92   15.73
  -1  22 -13   85.34   28.05
   1 -22  12   34.70   18.05
  -1  22 -12   37.42   18.95
   1 -22  12   40.86   16.83
  -1  22 -12   58.82   24.06
   1 -22  11   39.39   23.35
  -1  22 -11   -8.78   12.48
   1 -22  11   10.24   13.00
  -1  22 -11   17.59   15.38
  -1  22 -10   12.50   16.74
   1 -22  10    9.10   14.86
  -1  22 -10   -1.34   11.45
   1 -22  10   27.68   16.42
  -1  22  -9    6.57   10.52
   1 -22   9   66.37   21.42
  -1  22  -9   17.25   20.00
   1 -22   9   15.93   18.27
  -1  22  -8   19.95   15.11
  -1  22  -8   27.82   18.67
   1 -22   8   20.94   17.56
  -1  22  -7    0.15   11.11
  -1  22  -7   21.51   18.79
   1 -22   7   42.13   19.21
   1 -22   7    6.08   10.09
  -1  22  -6    9.06   15.67
   1 -22   6   53.71   20.46
   1 -22   6   21.21   14.53
  -1  22  -6   17.81   16.33
   1 -22   5    2.22    7.65
  -1  22  -5   18.61   17.89
  -1  22  -5   11.72   13.76
   1 -22   5    6.03   18.02
   1 -22   4   19.30   15.95
  -1  22  -4    5.40   12.47
  -1  22  -4   55.73   22.58
   1 -22   4   26.07   19.29
   1 -22   3    0.85   13.67
  -1  22  -3   11.86   18.24
  -1  22  -3   62.01   21.85
   1 -22   3   24.16   24.45
   1 -22   2   69.73   24.27
  -1  22  -2   88.18   30.96
  -1  22  -2  159.17   33.08
   1 -22   2   81.08   30.89
   1 -22   1    7.39   13.01
   1 -22   1   17.52   22.74
  -1  22  -1    4.35   14.20
  -1  22  -1   30.56   22.61
  -1  21 -19   19.91   16.09
   1 -21  19   13.91   10.54
   1 -21  19   35.37   20.69
  -1  21 -19  -20.81   18.49
  -1  21 -18   39.24   19.08
   1 -21  18   45.19   20.47
   1 -21  18   96.89   25.59
  -1  21 -18   61.65   21.92
   1 -21  17   23.32   15.76
   1 -21  17   30.92   17.24
  -1  21 -17   28.12   16.89
  -1  21 -17   37.72   20.27
   1 -21  16   23.25   16.31
  -1  21 -16   27.88   17.85
   1 -21  16    6.51   14.45
  -1  21 -16    2.28   14.09
   1 -21  15    2.12   11.26
  -1  21 -15   17.66   15.03
   1 -21  15    7.97   11.50
  -1  21 -15   35.53   17.92
   1 -21  14   69.57   19.51
  -1  21 -14   46.99   24.31
   1 -21  14   57.87   17.01
  -1  21 -14   80.78   23.58
   1 -21  13   31.84   14.90
   1 -21  13   28.75   14.39
  -1  21 -13   40.24   18.81
  -1  21 -13   70.55   22.07
   1 -21  12   17.02   13.55
  -1  21 -12   30.60   16.19
  -1  21 -12   26.79   21.01
   1 -21  11   10.00   11.81
  -1  21 -11   15.57   19.12
  -1  21 -11   -7.22   10.78
  -1  21 -10   -7.05   12.93
   1 -21  10   10.15   13.50
  -1  21 -10   12.65   15.98
  -1  21  -9   35.50   18.23
   1 -21   9   -1.50   10.46
  -1  21  -9   10.60   11.65
  -1  21  -8   51.25   23.84
   1 -21   8   39.54   19.59
  -1  21  -8   50.05   17.42
  -1  21  -7   36.90   19.27
   1 -21   7   14.93   16.85
  -1  21  -7   22.08   15.16
  -1  21  -6    9.69   14.68
   1 -21   6   17.77   16.60
  -1  21  -6  -26.97   13.74
  -1  21  -5   11.24   15.39
  -1  21  -5    5.32    8.94
   1 -21   5   13.76   15.72
  -1  21  -4    8.65   15.27
  -1  21  -4   31.04   18.40
   1 -21   4   13.57   13.80
   1 -21   3   -9.20   14.20
  -1  21  -3    1.52   14.54
  -1  21  -3   42.16   18.52
   1 -21   3   17.26   15.63
   1 -21   2    2.49    9.68
  -1  21  -2   35.48   21.19
  -1  21  -2   17.79   16.12
   1 -21   2   28.17   19.28
   1 -21   1    2.00    9.33
  -1  21  -1    8.98   11.51
  -1  21  -1   29.53   17.27
   1 -21   1    5.37   10.81
   1 -21   0   37.24   22.78
   1 -21   0   20.81   14.73
  -1  21   0    5.86    9.03
   1 -21  -1   24.04   19.79
  -1  21   1   27.97   21.44
   1 -21  -1   11.95   14.23
  -1  21   1    8.72   13.17
  -1  20 -20    4.13   10.87
   1 -20  20   18.59   18.20
   1 -20  20   25.97   17.23
  -1  20 -20  -22.65   18.14
  -1  20 -19   -6.94   12.64
   1 -20  19   13.07   12.73
   1 -20  19   18.77   13.85
  -1  20 -19  -13.00   18.98
  -1  20 -18    6.08   13.09
   1 -20  18   34.47   19.88
   1 -20  18    9.50   12.24
  -1  20 -18    1.27    9.70
  -1  20 -17   58.61   21.60
   1 -20  17   18.91   15.36
   1 -20  17   42.05   16.66
  -1  20 -17   21.30   16.53
   1 -20  16    1.96    7.28
   1 -20  16   21.71   15.96
  -1  20 -16   17.51   14.56
  -1  20 -16   44.70   21.92
   1 -20  15   -5.75   10.80
  -1  20 -15    7.41   11.94
  -1  20 -15   30.66   18.05
   1 -20  14    0.67   10.12
  -1  20 -14   30.27   17.25
  -1  20 -14   32.11   19.57
   1 -20  13    5.19   11.40
   1 -20  13    9.78    8.19
  -1  20 -13   20.54   14.14
   1 -20  12   -9.50    7.32
   1 -20  12   -1.38   11.52
  -1  20 -12   18.03   11.79
   1 -20  11   18.35   11.63
   1 -20  11    4.83   14.76
  -1  20 -11   19.05   12.66
   1 -20  10    2.23   10.12
   1 -20  10   17.85   12.36
   1 -20   9   75.36   20.67
   1 -20   9   38.89   17.15
   1 -20   8   50.61   20.14
   1 -20   8   19.65   14.65
   1 -20   7   51.58   18.78
   1 -20   7   12.96   14.61
   1 -20   6   17.26   13.48
   1 -20   6   17.94   12.63
   1 -20   5   17.90   13.07
  -1  20  -5   39.37   13.96
   1 -20   5   13.63   11.43
  -1  20  -4   22.74   16.75
   1 -20   4   16.32   12.90
   1 -20   4    2.81   10.70
  -1  20  -4   56.37   21.91
   1 -20   3    3.83    8.47
  -1  20  -3   16.26   15.49
  -1  20  -3   39.25   17.87
   1 -20   3    7.79   10.13
   1 -20   2   19.33   17.90
  -1  20  -2   -1.08   11.10
  -1  20  -2   38.66   14.69
   1 -20   2  -15.74   13.95
   1 -20   1   38.54   23.08
  -1  20  -1   22.17   20.07
  -1  20  -1   16.68   11.07
   1 -20   0   64.44   25.47
   1 -20   0   54.09   20.31
  -1  20   0   20.83   14.60
  -1  20   0   54.20   19.86
  -1  20   1   39.98   19.57
  -1  20   1   55.06   20.44
   1 -20  -1   78.59   24.44
   1 -20  -1   40.99   22.78
  -1  20   2   57.96   25.95
  -1  20   2   21.72   15.34
   1 -20  -2   26.82   20.25
   1 -20  -2   47.95   19.62
  -1  20   3    0.46   18.06
   1 -20  -3    6.06   15.97
  -1  20   3   -7.93   11.25
   1 -20  -3   15.79   15.84
  -1  19 -21    4.48   12.92
  -1  19 -21   29.00   24.03
   1 -19  21   27.54   19.33
   1 -19  21   -0.71   10.01
  -1  19 -20   16.72   10.55
   1 -19  20   56.22   20.18
  -1  19 -20   39.64   16.72
   1 -19  20   17.19   10.95
  -1  19 -19    3.51    9.60
   1 -19  19   25.01   18.55
  -1  19 -19   20.48   14.91
   1 -19  19   18.32   15.58
  -1  19 -18   17.95   12.41
   1 -19  18   28.15   18.13
  -1  19 -18   26.61   10.14
   1 -19  18   52.23   19.81
   1 -19  17  277.19   35.96
   1 -19  17  239.54   36.28
  -1  19 -17  219.04   36.35
  -1  19 -17  233.11   33.99
   1 -19  16   81.51   21.31
  -1  19 -16   79.77   22.04
  -1  19 -16  121.97   27.76
   1 -19  15   94.41   20.91
   1 -19  15   70.49   18.51
  -1  19 -15   75.28   21.22
   1 -19  14  102.37   21.94
  -1  19 -14   73.78   22.21
   1 -19  14   73.21   21.26
   1 -19  13    6.14   11.24
   1 -19  13   -3.23    6.91
   1 -19  12   14.09   13.33
   1 -19  12  -14.50   10.48
  -1  19 -12   14.94    9.06
   1 -19  11    0.43   10.00
   1 -19  11   -3.69    9.42
  -1  19 -11    6.09   12.80
  -1  19 -11   -1.96    7.67
  -1  19 -10   35.64   14.69
   1 -19  10   66.99   18.38
  -1  19 -10   28.54   12.27
  -1  19  -9  -16.54   12.07
  -1  19  -9   -2.39    7.83
   1 -19   8   71.38   19.29
  -1  19  -8   29.00   13.40
  -1  19  -8   40.72   16.60
  -1  19  -7   33.07   17.18
  -1  19  -7   24.30   15.93
   1 -19   7   27.91   15.00
   1 -19   7   67.76   19.61
  -1  19  -6   50.13   18.47
   1 -19   6   23.04   11.84
  -1  19  -6   42.35   16.55
   1 -19   6   50.97   17.32
  -1  19  -5   13.41   13.16
   1 -19   5   -3.62   10.91
  -1  19  -5   19.50   14.35
   1 -19   5   23.09   12.10
  -1  19  -4   31.24   17.08
   1 -19   4   40.21   15.46
   1 -19   4   23.48   14.15
  -1  19  -4   51.36   17.56
  -1  19  -3    2.78   12.31
   1 -19   3   12.53   13.13
   1 -19   3   -0.35    7.71
   1 -19   2   64.23   22.67
   1 -19   2   30.17   12.06
  -1  19  -1   21.73   13.19
   1 -19   1    2.51   14.20
   1 -19   1    7.08    9.76
   1 -19   0   16.43   16.28
  -1  19   0   18.93   15.64
  -1  19   0   22.04   16.21
   1 -19   0   14.91   17.12
  -1  19   1   73.45   21.88
   1 -19  -1   60.17   25.07
  -1  19   2   23.98   15.48
   1 -19  -2   24.74   19.85
  -1  19   2   56.49   20.00
  -1  19   3   54.67   24.41
   1 -19  -3   34.84   17.71
   1 -19  -3   17.82   17.27
  -1  19   3   -1.43   10.63
  -1  19   4   20.79   18.74
   1 -19  -4   18.38   16.74
   1 -19  -4   13.01   15.93
  -1  19   4   -8.61   10.40
  -1  19   5   60.13   27.88
   1 -19  -5   75.98   27.70
  -1  19   5   53.41   21.76
   1 -19  -5   88.57   29.46
  -1  18 -22   25.78   16.05
   1 -18  22   18.76   18.35
   1 -18  22   -0.16   11.22
  -1  18 -22   14.62   18.62
  -1  18 -21   34.04   15.53
   1 -18  21   13.36   11.49
   1 -18  21  -11.50   13.65
  -1  18 -21   14.76   13.62
  -1  18 -20    6.35   11.52
  -1  18 -20   10.45   13.29
   1 -18  20   -6.47    9.95
   1 -18  20    7.86   12.53
  -1  18 -19   -7.75   10.91
   1 -18  19   25.15   16.68
   1 -18  19   18.78   14.39
  -1  18 -19   -7.40   12.10
  -1  18 -18   -0.03    8.50
   1 -18  18   12.69   14.65
  -1  18 -18   -7.73   17.34
  -1  18 -17   -2.82   11.93
   1 -18  17   20.85   14.34
  -1  18 -16  -13.66   12.39
   1 -18  16    8.95    6.44
   1 -18  16   18.92   13.48
  -1  18 -16   -0.77    9.07
   1 -18  15   -1.29    7.03
   1 -18  15   23.07   16.38
  -1  18 -15    2.50    8.93
   1 -18  14  114.85   21.88
  -1  18 -14  147.28   28.42
  -1  18 -14  145.95   26.56
   1 -18  13   45.95   15.88
  -1  18 -13   43.35   18.52
  -1  18 -13   53.05   19.60
   1 -18  12   16.25   10.41
  -1  18 -12   14.49   11.17
  -1  18 -12   25.62   12.16
   1 -18  11    9.84   10.33
   1 -18  11   10.94    9.50
  -1  18 -11   17.83   12.68
  -1  18 -11   -1.48   10.87
   1 -18  10   23.71   12.62
  -1  18 -10   12.85    9.91
   1 -18  10   13.77   10.00
  -1  18 -10   11.34    8.07
   1 -18   9   27.31   16.31
  -1  18  -9   52.71   16.07
  -1  18  -9   26.15   10.71
   1 -18   9   59.47   18.94
  -1  18  -8   85.16   21.17
   1 -18   8  104.08   24.07
  -1  18  -8  106.48   22.60
   1 -18   8  135.98   24.22
  -1  18  -7   -0.11   13.06
  -1  18  -7   -9.73   10.03
   1 -18   7   16.80   11.47
   1 -18   7   25.19   15.09
  -1  18  -6   76.09   17.20
   1 -18   6   98.96   22.24
   1 -18   6  133.83   24.61
  -1  18  -6  116.55   26.41
  -1  18  -5   48.12   16.26
   1 -18   5   21.51   12.17
  -1  18  -5   42.69   19.77
   1 -18   5   36.66   14.38
  -1  18  -4    8.55   11.78
   1 -18   4   17.36   10.11
  -1  18  -4   38.89   16.32
  -1  18  -3    5.75   12.81
  -1  18  -3    4.72   12.11
   1 -18   3  -24.48   14.45
  -1  18  -2    0.50    8.47
   1 -18   2   -2.20    7.89
  -1  18  -2    7.38   10.13
   1 -18   2  -12.02   10.27
  -1  18  -1    9.40   12.16
   1 -18   1   25.09   16.72
  -1  18  -1   12.85   10.03
   1 -18   1   31.51   15.66
   1 -18   0   23.86   16.44
   1 -18   0   51.72   19.51
  -1  18   0   14.53   15.45
   1 -18  -1   10.89   13.27
   1 -18  -1   -4.52    9.13
  -1  18   1   -8.04   10.74
  -1  18   2   35.23   18.20
   1 -18  -2   49.45   18.84
   1 -18  -2   19.48   17.93
  -1  18   2   20.17   13.48
  -1  18   3    2.70   13.56
   1 -18  -3   -5.37   11.01
  -1  18   3  -13.50   12.69
   1 -18  -3   23.11   17.82
  -1  18   4   11.65   15.20
   1 -18  -4   -1.58   10.63
  -1  18   4   -2.13   10.46
  -1  18   5   34.28   20.15
   1 -18  -5   11.16   15.95
   1 -18  -5   12.60   13.47
  -1  18   5    1.03   11.19
  -1  18   6   19.16   18.87
   1 -18  -6   26.62   21.73
  -1  18   6   11.85   19.04
   1 -18  -6   39.48   25.45
   1 -17  22  134.21   30.01
  -1  17 -22  147.01   27.93
   1 -17  22  126.39   30.00
  -1  17 -22  149.59   32.20
   1 -17  21    8.19   10.47
  -1  17 -21   44.72   20.49
  -1  17 -21   26.81   14.15
   1 -17  21   12.69   10.12
  -1  17 -20   30.33   15.30
   1 -17  20   13.97    8.68
   1 -17  20   13.59   10.44
  -1  17 -19    8.41   10.28
   1 -17  19   -0.90    7.94
   1 -17  19   10.41   11.74
  -1  17 -18    1.38    9.87
   1 -17  18   28.18   16.73
  -1  17 -17   39.66   14.30
   1 -17  17   51.31   18.40
  -1  17 -17   14.54   10.65
   1 -17  17   67.29   18.61
   1 -17  16    8.30   14.40
   1 -17  16   29.74   14.91
  -1  17 -16   -3.12    8.16
   1 -17  15   37.91   13.15
  -1  17 -15   28.81   13.29
  -1  17 -15   31.43   12.17
  -1  17 -14   24.09   15.17
   1 -17  14   -7.28    9.86
  -1  17 -14  -17.66   13.82
   1 -17  14   11.36   10.69
  -1  17 -13   86.75   21.34
   1 -17  13   76.05   18.89
  -1  17 -13   77.12   18.68
   1 -17  13   62.05   18.22
  -1  17 -12   90.88   22.38
   1 -17  12   71.76   17.49
   1 -17  12   83.45   18.98
  -1  17 -12  102.65   22.28
   1 -17  11    6.22    6.98
  -1  17 -11    8.20    9.23
   1 -17  11   29.28   13.99
  -1  17 -11   22.62   16.01
   1 -17  10   10.46    9.03
  -1  17 -10   27.58   13.16
   1 -17  10   18.07   10.85
  -1  17 -10   14.67   12.20
   1 -17   9   22.84   11.82
  -1  17  -9    0.47    7.40
   1 -17   9   14.74   11.47
  -1  17  -9    6.38    7.68
   1 -17   8   97.41   20.05
   1 -17   8   83.14   20.61
  -1  17  -8   72.01   18.96
  -1  17  -8   66.08   17.66
   1 -17   7   77.76   18.66
  -1  17  -7   40.09   13.67
   1 -17   7   91.34   21.92
  -1  17  -7   58.21   16.03
  -1  17  -6   30.55   12.93
   1 -17   6   43.75   14.68
   1 -17   6   52.52   14.62
  -1  17  -6   30.70   10.54
  -1  17  -5   12.25   11.58
   1 -17   5   12.41    6.64
   1 -17   5    3.40    7.02
   1 -17   4  203.52   31.71
  -1  17  -4  247.72   33.61
   1 -17   4  220.35   28.59
  -1  17  -4  216.95   34.09
  -1  17  -3   13.52    8.75
   1 -17   3    3.45    9.39
   1 -17   3    0.94   11.21
  -1  17  -2   25.97   12.64
  -1  17  -2   21.15   12.78
   1 -17   2    9.08   10.32
   1 -17   2   10.49    8.07
  -1  17  -1   50.91   17.24
   1 -17   1   96.45   23.76
  -1  17  -1   65.01   20.81
  -1  17   0   16.97   10.01
  -1  17   0   12.34   15.23
   1 -17   0   44.12   16.90
  -1  17   1   10.87    9.52
   1 -17  -1   25.82   15.30
  -1  17   1   -3.81   10.50
   1 -17  -1   27.00   15.81
   1 -17  -2   24.74   14.30
  -1  17   2    6.54   12.84
   1 -17  -2   38.59   19.03
   1 -17  -3   22.14   14.52
  -1  17   3   -2.81   11.49
   1 -17  -3   34.66   17.45
  -1  17   4   19.97   13.14
   1 -17  -4   30.00   17.29
  -1  17   4   34.53   17.08
   1 -17  -4   -2.14   12.49
   1 -17  -5  100.92   29.37
  -1  17   5  156.00   33.58
  -1  17   5  147.38   29.97
   1 -17  -6    0.62   12.97
  -1  17   6   21.17   17.97
  -1  17   6   11.71   14.44
   1 -17  -7   13.22   15.77
  -1  17   7   11.90   14.27
   1 -17  -7    4.89   14.94
  -1  17   7   32.25   21.22
  -1  17   8    4.96   13.49
   1 -17  -8    9.68   11.09
  -1  17   8   26.30   19.52
   1 -17  -8   44.83   25.25
   1 -16  23    5.72   10.27
  -1  16 -23   23.57   15.70
   1 -16  23    9.96   15.91
  -1  16 -23   10.77   14.24
   1 -16  22    1.54   12.25
  -1  16 -22   46.16   20.76
   1 -16  22   26.52   14.98
  -1  16 -22   52.14   22.25
   1 -16  21  -13.76   13.79
  -1  16 -21   30.72   18.12
   1 -16  21   30.65   16.82
  -1  16 -21    6.22   16.23
   1 -16  20    3.50    8.27
  -1  16 -20    0.74   10.78
   1 -16  20   -9.39    9.49
  -1  16 -20   27.37   14.64
   1 -16  19    6.93   10.39
  -1  16 -19   16.15    9.56
  -1  16 -18    1.80    8.50
   1 -16  18   21.56   11.47
  -1  16 -18   18.29    8.94
   1 -16  17   28.96   14.98
  -1  16 -17   -3.44   11.00
  -1  16 -16   48.48   15.44
  -1  16 -16    9.28   11.57
   1 -16  16   61.72   16.79
  -1  16 -15    3.14    6.76
  -1  16 -15   28.24   13.99
   1 -16  15   18.56   11.38
   1 -16  15   12.30   15.07
   1 -16  14  198.17   26.83
  -1  16 -14  225.49   33.65
   1 -16  14  233.85   31.39
  -1  16 -14  200.97   27.94
   1 -16  13   10.83    9.80
  -1  16 -13  -14.56   12.67
   1 -16  13    0.68    7.64
  -1  16 -13   21.34   13.05
   1 -16  12   24.43   11.31
  -1  16 -12   27.07    9.73
   1 -16  12   23.64    9.55
  -1  16 -12   32.79   15.30
   1 -16  11   -1.84    7.92
  -1  16 -11   31.01   15.08
   1 -16  11    6.22    7.72
  -1  16 -11   38.73   14.90
   1 -16  10    1.49    6.49
  -1  16 -10    1.80    7.34
  -1  16 -10    2.06    7.20
   1 -16  10  -13.26    7.25
   1 -16   9  118.53   21.65
   1 -16   9   72.30   16.81
  -1  16  -9   98.08   19.31
  -1  16  -9  105.64   20.11
   1 -16   8  105.45   21.69
  -1  16  -8   80.84   17.47
   1 -16   8  137.16   23.76
  -1  16  -8   81.87   18.81
  -1  16  -7   35.59   12.57
   1 -16   7   68.64   16.24
   1 -16   7   42.15   13.38
  -1  16  -7   20.63   10.59
  -1  16  -6  270.94   31.11
   1 -16   6  339.83   33.64
  -1  16  -6  266.99   34.00
   1 -16   6  274.26   34.88
  -1  16  -5   21.42   13.29
   1 -16   5    9.10    9.34
   1 -16   5    4.02    6.74
  -1  16  -5   10.91    7.42
  -1  16  -4    3.31    7.43
   1 -16   4   12.33    6.98
   1 -16   4   -0.34   10.36
  -1  16  -4   20.29   10.30
  -1  16  -3   68.89   17.22
   1 -16   3   68.54   18.68
   1 -16   3   44.90   11.55
  -1  16  -3   52.68   16.43
  -1  16  -2   64.18   18.63
  -1  16  -2   58.93   16.28
   1 -16   2   62.63   15.86
   1 -16   2   43.28   15.24
  -1  16  -1  128.09   23.21
  -1  16  -1  104.66   23.26
   1 -16   1  145.51   25.07
   1 -16   1  158.58   29.50
  -1  16   0   -3.24    7.05
  -1  16   0    1.44    8.56
   1 -16   0   17.18   14.83
   1 -16   0   24.74   15.35
  -1  16   1   40.87   17.45
   1 -16  -1   76.00   22.56
  -1  16   1   36.88   15.75
   1 -16  -1  103.98   22.58
  -1  16   2   33.80   12.59
   1 -16  -2   29.36   14.52
  -1  16   3   13.55   12.84
   1 -16  -3   14.31   13.38
  -1  16   3   33.97   15.15
   1 -16  -3    2.98    9.35
   1 -16  -4    0.61    7.62
   1 -16  -4    2.37    9.36
   1 -16  -5  130.09   30.36
  -1  16   5  179.48   31.77
   1 -16  -5  150.51   29.79
   1 -16  -6   27.26   16.34
  -1  16   6   25.89   16.35
  -1  16   6   40.10   18.23
   1 -16  -6   45.53   20.18
  -1  16   7   13.09   12.60
   1 -16  -7   34.42   17.49
  -1  16   7   23.76   15.89
  -1  16   8   32.18   20.03
  -1  16   8   21.67   16.15
   1 -16  -8   25.07   22.31
   1 -16  -8    2.02   14.19
  -1  16   9    7.89   19.87
   1 -16  -9    1.50   13.92
  -1  16   9   24.62   17.18
   1 -16  -9   10.93   18.48
   1 -15  23   22.91   18.34
  -1  15 -23   37.93   18.59
   1 -15  23   24.21   18.47
  -1  15 -23   34.01   16.23
   1 -15  22   20.12   10.97
  -1  15 -22   51.19   18.81
   1 -15  22   31.26   18.17
  -1  15 -22    2.34   10.97
   1 -15  21  -15.43   15.22
  -1  15 -21   34.95   19.03
   1 -15  21   20.11   13.73
  -1  15 -21   12.42   11.20
  -1  15 -20   43.78   16.52
   1 -15  20   -1.74   11.12
   1 -15  19    1.59   10.10
  -1  15 -19   64.05   19.14
  -1  15 -19   41.90   17.98
   1 -15  19   22.60   13.29
  -1  15 -18   32.74   16.13
   1 -15  18    7.02    9.49
  -1  15 -17    8.53   10.58
  -1  15 -17   16.13    9.23
   1 -15  17   34.09   14.76
   1 -15  17   31.78   13.22
   1 -15  16   -0.61    6.77
   1 -15  16   -2.55    6.62
  -1  15 -16   -4.33   13.67
  -1  15 -15  147.73   25.98
   1 -15  15  123.73   23.65
   1 -15  15  161.70   24.79
  -1  15 -15  126.72   22.32
   1 -15  14  223.67   30.84
   1 -15  14  168.01   25.04
  -1  15 -14  250.62   32.90
  -1  15 -14  191.75   27.17
  -1  15 -13   59.53   18.89
   1 -15  13   40.13   12.67
  -1  15 -13   43.10   13.00
   1 -15  13   89.39   20.67
  -1  15 -12    1.53    7.89
   1 -15  12   19.53    8.64
   1 -15  12    1.94    8.47
  -1  15 -11    2.00    8.05
   1 -15  11   -1.98    7.23
  -1  15 -11  -15.85   11.63
   1 -15  11   -1.88    6.00
  -1  15 -10   -2.52    8.65
   1 -15  10   -6.32    8.02
  -1  15 -10   10.73    9.53
   1 -15  10   -8.22    7.14
   1 -15   9  315.76   32.02
  -1  15  -9  315.50   33.67
  -1  15  -9  304.64   33.97
   1 -15   9  291.22   32.18
  -1  15  -8    5.09    7.85
   1 -15   8    2.58    7.70
  -1  15  -8   20.76   10.01
   1 -15   7    8.11    9.80
   1 -15   7    1.58    4.98
  -1  15  -7   -4.46    7.23
  -1  15  -7   -2.80    7.80
  -1  15  -6  101.60   19.23
   1 -15   6  102.13   20.48
   1 -15   6   90.49   17.21
  -1  15  -6   62.43   14.54
  -1  15  -5   45.52   13.86
   1 -15   5   61.78   15.95
   1 -15   5   74.95   15.95
  -1  15  -5   90.71   17.15
  -1  15  -4   -0.46    5.58
   1 -15   4    1.68    8.27
   1 -15   4  -11.13    9.86
  -1  15  -3   98.33   21.46
   1 -15   3   94.29   20.34
   1 -15   3   85.24   15.29
  -1  15  -3  107.96   20.11
  -1  15  -2  113.16   25.00
  -1  15  -2  129.84   22.21
   1 -15   2  141.60   22.52
   1 -15   2  116.98   22.78
   1 -15   1  178.22   29.65
  -1  15  -1  221.32   32.81
   1 -15   1  220.53   29.53
  -1  15  -1  194.87   26.57
  -1  15   0   35.73   15.21
   1 -15   0   55.60   18.70
   1 -15   0   50.95   15.29
  -1  15   0   36.11   12.47
   1 -15  -1  245.29   36.55
  -1  15   1  256.20   37.88
   1 -15  -1  242.72   32.28
  -1  15   1  234.55   32.27
   1 -15  -2  104.25   23.10
   1 -15  -2  118.19   23.82
  -1  15   2  104.20   21.42
  -1  15   3   23.03   11.94
  -1  15   3   21.07   12.34
   1 -15  -3    3.85    7.67
  -1  15   4   95.10   23.65
   1 -15  -4   80.20   23.42
  -1  15   4   81.17   20.76
   1 -15  -4   62.82   18.31
   1 -15  -5   -7.50   10.98
  -1  15   5   10.27   11.27
   1 -15  -5  -11.50   11.10
  -1  15   5    7.80   10.23
   1 -15  -6    4.56    9.59
  -1  15   6    7.05    7.59
  -1  15   6   26.51   15.04
   1 -15  -6   12.58   14.26
   1 -15  -7   -1.19    9.07
   1 -15  -7   -1.62   10.75
  -1  15   7   24.73   14.90
  -1  15   8   13.87   18.51
   1 -15  -8    0.21   14.57
  -1  15   8   16.39   16.55
   1 -15  -8   -2.49    9.28
  -1  15   9   45.45   22.55
   1 -15  -9   60.97   24.94
  -1  15   9   78.55   24.82
  -1  15  10   27.54   18.13
   1 -15 -10   25.12   21.22
  -1  15  10    8.35   12.20
   1 -15 -10   14.97   20.27
  -1  14 -24   36.72   20.93
   1 -14  24   45.18   22.25
  -1  14 -24   27.97   18.28
   1 -14  24   27.25   17.70
   1 -14  23    0.84   10.43
  -1  14 -23   11.55   12.23
   1 -14  23   14.32   16.31
  -1  14 -23    0.67   11.67
   1 -14  22    4.68   11.59
  -1  14 -22   19.19   13.82
   1 -14  22   21.41   16.40
  -1  14 -22   10.31   15.94
   1 -14  21   20.15   11.79
  -1  14 -21   10.19   14.77
   1 -14  21   11.87   13.93
  -1  14 -21   13.87   12.87
  -1  14 -20   15.15   15.75
   1 -14  20   -0.19   12.28
   1 -14  19   -9.88   14.04
  -1  14 -19   40.34   15.48
   1 -14  19   27.38   14.97
  -1  14 -19   -0.35   13.41
  -1  14 -18   19.59   14.71
  -1  14 -18   23.33   13.51
   1 -14  18    9.19    7.66
  -1  14 -17  209.24   29.90
  -1  14 -17  156.56   27.55
   1 -14  17  160.64   25.81
   1 -14  17  153.06   25.49
  -1  14 -16  -23.78   17.80
   1 -14  16    4.89    9.34
   1 -14  16   -6.31    9.96
  -1  14 -16   15.84   10.77
  -1  14 -15  -18.94   15.91
  -1  14 -15    7.69    7.25
   1 -14  15    3.36    7.80
   1 -14  15    0.08    9.21
  -1  14 -14  565.99   48.49
   1 -14  14  472.70   42.45
  -1  14 -14  529.02   41.90
   1 -14  14  585.29   43.47
  -1  14 -13 1508.57   76.23
   1 -14  13 1301.63   69.24
  -1  14 -13 1523.67   69.36
   1 -14  13 1514.94   67.19
  -1  14 -12    8.96    7.12
   1 -14  12   23.72   11.90
  -1  14 -12    3.42    7.76
   1 -14  12   28.90   10.62
  -1  14 -11  102.74   21.21
   1 -14  11   73.34   16.15
  -1  14 -11   78.32   14.40
   1 -14  11  103.16   16.92
  -1  14 -10   44.22   12.73
   1 -14  10   27.15    9.49
  -1  14 -10   12.28    6.27
   1 -14  10   32.96   10.16
  -1  14  -9   19.17   10.92
  -1  14  -9    7.06    6.49
   1 -14   9   12.96    7.96
   1 -14   9    8.96    6.70
  -1  14  -8   79.23   17.40
  -1  14  -8   96.07   18.42
   1 -14   8   57.51   13.87
   1 -14   8   80.23   17.00
  -1  14  -7    4.44    6.07
  -1  14  -7   -1.79    5.41
   1 -14   7   -6.85    8.78
   1 -14   7   12.04    8.33
   1 -14   6   10.46   10.28
   1 -14   6   20.59    9.88
  -1  14  -6    6.04    7.92
  -1  14  -6   -0.25    6.21
  -1  14  -5  -13.00    8.81
   1 -14   5    0.62    5.56
   1 -14   5   -2.86    5.30
  -1  14  -5    8.06    6.38
  -1  14  -4   23.60   10.59
   1 -14   4   34.18   13.35
   1 -14   4   35.84   11.23
  -1  14  -4   36.79   13.65
  -1  14  -3   17.34   10.43
   1 -14   3    8.23    7.56
   1 -14   3   -8.45   10.57
  -1  14  -3   16.44    7.96
  -1  14  -2   58.82   15.90
   1 -14   2   71.66   17.50
   1 -14   2   85.65   17.67
  -1  14  -2   46.13   13.56
   1 -14   1   18.98    8.12
  -1  14  -1   37.60   11.48
   1 -14   1   41.05   13.85
  -1  14  -1   18.87    9.97
   1 -14   0   32.50   13.01
  -1  14   0   14.94   10.51
  -1  14   0   20.42    9.15
   1 -14   0   22.01    9.71
   1 -14  -1  370.12   42.42
   1 -14  -1  469.36   43.00
  -1  14   1  414.29   44.62
  -1  14   1  449.87   41.99
   1 -14  -2  178.93   30.75
  -1  14   2  248.43   33.33
   1 -14  -2  223.34   32.32
  -1  14   3    4.81   10.31
   1 -14  -3    4.79    8.40
   1 -14  -3   16.06    9.09
  -1  14   3   24.96   13.70
   1 -14  -4   68.73   18.34
  -1  14   4   82.71   22.65
  -1  14   4   90.23   21.88
   1 -14  -4   76.14   20.14
  -1  14   5   14.18   13.92
   1 -14  -5   -7.03    7.45
  -1  14   5   -3.61    7.76
   1 -14  -6  108.12   26.15
  -1  14   6   96.35   23.74
   1 -14  -6   62.84   19.58
  -1  14   6   90.57   22.80
  -1  14   7    2.69    9.42
   1 -14  -7   16.55   14.81
   1 -14  -7   -0.36    9.24
   1 -14  -8   35.18   18.41
   1 -14  -8   32.17   16.27
  -1  14   8   42.75   17.68
   1 -14  -9   11.72    8.72
   1 -14  -9   34.77   21.17
  -1  14   9    0.73   11.83
  -1  14   9    6.10   11.00
  -1  14  10   26.56   19.05
   1 -14 -10    4.89    9.71
  -1  14  10    2.75   15.32
   1 -14 -11   12.16   20.66
   1 -14 -11   28.65   26.14
  -1  14  11    2.51   15.53
  -1  14  11   -4.37   11.06
   1 -14 -12   12.84   13.70
  -1  14  12   16.09   15.50
   1 -14 -12    7.44   19.92
  -1  14  12   12.76   14.39
   1 -13  24   39.14   20.09
  -1  13 -24   33.73   21.36
  -1  13 -24   38.59   21.77
   1 -13  24   18.67   17.64
   1 -13  23   28.60   17.99
  -1  13 -23   -4.68   15.01
  -1  13 -23   11.29   14.07
   1 -13  23    2.14   11.22
  -1  13 -22   -2.50   11.04
   1 -13  22   15.90   15.15
  -1  13 -22    6.23   11.96
   1 -13  22   17.47   13.18
  -1  13 -21   16.68   14.53
   1 -13  21   48.89   20.50
  -1  13 -21   30.65   14.45
   1 -13  21   31.09   19.37
   1 -13  20   54.18   17.31
  -1  13 -20   69.57   20.25
   1 -13  20   85.26   23.26
  -1  13 -20   79.92   23.42
   1 -13  19  119.62   23.85
  -1  13 -19  157.60   30.06
   1 -13  18   -6.14   11.21
  -1  13 -18   16.85   12.57
   1 -13  18    8.82   11.21
  -1  13 -18   19.63   12.87
  -1  13 -17  204.84   27.76
   1 -13  17  151.25   25.43
   1 -13  17  186.70   29.15
  -1  13 -17  183.14   31.33
  -1  13 -16   33.81   14.87
   1 -13  16   26.38   10.68
   1 -13  16   13.17   10.22
  -1  13 -16   36.92   16.07
  -1  13 -15   27.28    9.45
  -1  13 -15   52.88   14.12
   1 -13  15   63.26   16.73
   1 -13  15   35.94   12.99
   1 -13  14  162.24   23.09
  -1  13 -14  145.15   21.93
   1 -13  14  101.41   19.48
  -1  13 -14  145.09   23.64
   1 -13  13  612.81   41.37
  -1  13 -13  594.39   42.13
   1 -13  13  470.81   39.50
  -1  13 -13  569.69   46.21
  -1  13 -12  487.41   37.73
   1 -13  12  463.07   39.06
  -1  13 -12  582.57   44.67
   1 -13  12  604.50   40.32
   1 -13  11   21.78    7.99
  -1  13 -11   -0.68    4.91
   1 -13  11   28.80   11.28
  -1  13 -11   32.40   11.86
   1 -13  10    9.29    7.35
  -1  13 -10    9.44    8.42
  -1  13 -10   -5.47    8.32
   1 -13  10    3.07    7.76
   1 -13   9  126.45   18.49
   1 -13   9  106.01   18.09
  -1  13  -9  133.33   21.00
  -1  13  -9   99.46   16.91
  -1  13  -8  131.14   20.61
   1 -13   8   96.92   16.73
   1 -13   8   97.56   18.15
  -1  13  -8  108.90   19.09
  -1  13  -7  110.53   18.91
   1 -13   7  140.38   19.32
  -1  13  -7  124.44   19.40
   1 -13   7  101.08   17.69
   1 -13   6   18.06    8.66
  -1  13  -6    1.43    5.67
  -1  13  -6   10.97    8.00
   1 -13   6   -4.87    6.02
  -1  13  -5    4.28    4.30
   1 -13   5    7.68    6.95
  -1  13  -5   -8.21    7.70
  -1  13  -4    6.48    8.16
   1 -13   4   -1.19    4.81
   1 -13   4   -1.62    4.70
  -1  13  -4   -7.22    7.13
  -1  13  -3    9.83    7.33
   1 -13   3    4.18    6.62
   1 -13   3   -8.21    8.25
  -1  13  -3    9.61    7.02
  -1  13  -2    8.03    6.95
   1 -13   2   -5.25    7.20
  -1  13  -2   -1.81    5.39
   1 -13   2    5.70    8.77
  -1  13  -1   98.51   18.55
   1 -13   1   70.23   16.62
  -1  13  -1   71.62   17.02
   1 -13   1   88.72   17.39
  -1  13   0   20.97    9.83
  -1  13   0    5.84    4.77
   1 -13   0   23.84   11.32
   1 -13   0   13.86    9.98
  -1  13   1    6.99    9.87
  -1  13   1    5.78    7.42
   1 -13  -1   -0.21    9.39
   1 -13  -1    1.12    6.82
  -1  13   2  112.89   22.37
   1 -13  -2  113.02   23.50
   1 -13  -2  140.09   23.76
  -1  13   2  164.92   26.08
   1 -13  -3    2.26    7.92
  -1  13   3   12.53   10.91
   1 -13  -3   -1.11    9.75
   1 -13  -4   -1.63    8.72
  -1  13   4    3.77   10.54
   1 -13  -4  -12.04   13.88
  -1  13   4   12.31   10.14
   1 -13  -5    9.37   11.31
  -1  13   5    3.76    8.47
   1 -13  -5    1.00    7.71
  -1  13   5   18.24   14.40
   1 -13  -6    1.64    7.32
  -1  13   6   -9.07    7.27
   1 -13  -6   -1.20    7.05
  -1  13   6    1.22   10.18
   1 -13  -7   -1.48    9.99
   1 -13  -7   11.98   11.48
  -1  13   7   -1.96    8.76
  -1  13   7    2.65    7.51
   1 -13  -8   14.67   11.90
   1 -13  -8   18.54   15.56
  -1  13   8    1.24    8.36
   1 -13  -9   13.71   10.19
   1 -13  -9   20.45   15.37
  -1  13   9    1.83   11.56
  -1  13   9   -2.98    8.53
   1 -13 -10   21.17   16.36
   1 -13 -10   34.32   17.25
  -1  13  10   26.57   16.27
  -1  13  10   -2.43   10.90
  -1  13  11    6.49    9.50
   1 -13 -11    8.47   18.52
  -1  13  11   11.56   14.44
   1 -13 -12   21.27   18.10
   1 -13 -12   30.11   20.60
  -1  13  12    7.81   14.32
  -1  13  12   -1.59   12.91
   1 -13 -13   13.84   15.62
  -1  13  13    5.96   19.54
   1 -13 -13   -0.35   19.18
  -1  13  13   21.12   16.80
   1 -12  24   39.82   22.80
  -1  12 -24   30.98   22.51
  -1  12 -24   12.60   10.49
   1 -12  24   -8.77   10.13
   1 -12  23   32.73   20.12
  -1  12 -23   32.82   16.59
  -1  12 -23   25.18   15.73
   1 -12  23   12.48   15.13
   1 -12  22    4.93   15.81
  -1  12 -22    4.67   12.58
   1 -12  22   20.25   15.86
  -1  12 -22    6.22   14.03
  -1  12 -21   22.19   14.52
   1 -12  21   49.88   20.84
  -1  12 -20   -5.81    8.91
   1 -12  20   16.13   15.38
   1 -12  20   20.58   15.74
  -1  12 -20    6.74   12.41
  -1  12 -19   -0.73    7.78
   1 -12  19   -1.54    6.82
  -1  12 -18   60.16   18.72
   1 -12  18   63.24   19.18
  -1  12 -18   76.02   19.63
   1 -12  18    4.79    8.54
   1 -12  17   54.56   14.59
  -1  12 -17   64.63   17.93
   1 -12  17   60.00   17.28
  -1  12 -17   67.11   18.48
   1 -12  16    4.04    7.34
  -1  12 -16   24.36   12.81
   1 -12  16   26.09   12.25
  -1  12 -16    6.63    9.79
  -1  12 -15   75.99   18.00
   1 -12  15   57.76   14.23
   1 -12  15   55.30   16.25
  -1  12 -15   75.81   15.92
  -1  12 -14   51.72   10.93
   1 -12  14   79.79   16.38
   1 -12  14   80.19   17.66
  -1  12 -14  109.84   18.88
  -1  12 -13   14.95    8.74
  -1  12 -13   32.78   11.26
   1 -12  13   36.99   13.76
   1 -12  13    9.75    6.26
  -1  12 -12  291.85   30.87
   1 -12  12  234.37   26.89
  -1  12 -12  313.03   28.58
   1 -12  12  265.15   26.32
   1 -12  11  113.26   18.16
  -1  12 -11  149.31   21.89
   1 -12  11  131.94   18.67
  -1  12 -11  112.85   17.08
  -1  12 -10  277.48   29.56
   1 -12  10  215.39   25.98
   1 -12  10  262.37   26.00
  -1  12 -10  224.62   24.16
  -1  12  -9    9.34    6.76
  -1  12  -9    4.53    5.68
   1 -12   9   15.95    8.03
   1 -12   9   23.32   11.05
  -1  12  -8   68.59   13.90
  -1  12  -8   65.46   14.76
   1 -12   8   70.65   14.23
   1 -12   8   77.30   13.76
   1 -12   7  131.22   18.36
   1 -12   7   97.11   16.86
  -1  12  -7  111.72   17.78
  -1  12  -7   99.62   16.43
  -1  12  -6    7.65    7.53
   1 -12   6    7.97    5.17
  -1  12  -6    7.36    5.58
   1 -12   6   13.62    6.03
   1 -12   5    3.26    4.88
  -1  12  -5   -5.19    7.16
   1 -12   5    4.06    6.62
  -1  12  -5  -13.84    8.73
   1 -12   4   -3.38    5.41
   1 -12   4    7.74    6.04
  -1  12  -4    5.27    6.70
  -1  12  -4    4.34    6.88
   1 -12   3    2.49    4.84
   1 -12   3    0.90    5.76
  -1  12  -3   -3.01    5.53
  -1  12  -3    0.39    6.12
  -1  12  -2  110.46   19.36
   1 -12   2   71.81   14.75
  -1  12  -2   93.54   16.82
   1 -12   2  113.23   19.10
   1 -12   1  123.51   20.47
   1 -12   1  155.49   21.17
  -1  12  -1  160.14   22.14
  -1  12  -1  146.81   22.82
   1 -12   0    6.94    7.29
  -1  12   0  -12.90   11.49
   1 -12   0    0.07    6.73
  -1  12   0    2.07    5.10
   1 -12  -1   22.41   11.17
  -1  12   1   38.18   12.61
   1 -12  -1   36.99   10.76
  -1  12   1   31.62   11.43
  -1  12   2   35.63   12.09
   1 -12  -2   20.43   10.69
  -1  12   2   17.39    8.55
   1 -12  -2   14.40    9.76
   1 -12  -3    8.68    8.73
  -1  12   3    2.03    5.78
  -1  12   3    1.58    5.77
   1 -12  -3    1.50    6.35
  -1  12   4  334.07   38.25
   1 -12  -4  373.27   39.34
  -1  12   4  386.40   39.83
   1 -12  -4  276.71   35.26
   1 -12  -5   29.91   10.54
  -1  12   5   49.98   15.62
   1 -12  -5   73.42   19.47
  -1  12   5   59.17   17.46
   1 -12  -6   10.67   11.88
  -1  12   6   16.52   10.99
   1 -12  -6   14.61   13.49
  -1  12   6   -0.92    8.96
   1 -12  -7   13.46   13.52
  -1  12   7    3.88    7.29
  -1  12   7   -2.47    7.00
   1 -12  -7    3.07   10.48
  -1  12   8   28.39   16.55
   1 -12  -8   22.65   14.33
  -1  12   8   25.55   12.23
  -1  12   9    7.29    9.70
   1 -12  -9    5.58   10.96
   1 -12  -9    9.87   14.24
  -1  12   9   19.85   10.75
  -1  12  10   11.43   10.88
   1 -12 -10    8.66   14.95
   1 -12 -10   -8.87   10.91
  -1  12  10   -9.87   10.10
  -1  12  10   -5.38    7.54
   1 -12 -11   86.75   25.49
   1 -12 -11   67.78   24.50
  -1  12  11   47.05   21.32
  -1  12  12   19.26   13.95
   1 -12 -12    4.14   18.13
  -1  12  12   13.47   14.87
   1 -12 -13   49.85   22.82
   1 -12 -13   39.11   21.50
  -1  12  13   25.81   17.47
  -1  12  13   16.86   14.68
   1 -12 -14   14.25   17.48
  -1  12  14   29.64   21.27
   1 -12 -14   32.49   24.84
  -1  12  14   29.30   22.92
   1 -11  24   71.81   26.98
  -1  11 -24   45.44   23.90
  -1  11 -24   70.53   23.27
   1 -11  24   23.31   18.43
   1 -11  23   62.13   22.74
  -1  11 -23   39.02   21.64
  -1  11 -23   32.10   15.89
   1 -11  23   21.62   15.71
   1 -11  22   11.82   17.02
  -1  11 -22   10.38   17.00
   1 -11  22   -2.06    9.25
  -1  11 -22   14.86   14.70
  -1  11 -21    3.43    8.59
   1 -11  21   24.35   15.48
  -1  11 -20    8.60    8.48
   1 -11  20   22.85   13.99
  -1  11 -20   32.94   16.98
   1 -11  20    8.15    8.94
  -1  11 -19    9.24   10.86
   1 -11  19   10.03    8.60
  -1  11 -19   12.84    9.68
   1 -11  19   37.55   15.27
  -1  11 -18    5.05    8.51
   1 -11  18    8.73   13.61
  -1  11 -18    1.50    8.91
   1 -11  18  -16.15   12.26
  -1  11 -17   56.76   17.73
   1 -11  17   69.45   18.63
  -1  11 -17   38.02   12.37
   1 -11  17   43.84   11.96
  -1  11 -16    8.03    8.97
   1 -11  16  -10.81    9.99
   1 -11  16   -6.94    8.03
  -1  11 -16   16.19    9.73
  -1  11 -15  254.01   32.13
   1 -11  15  221.93   27.18
   1 -11  15  226.33   28.80
  -1  11 -15  254.62   27.96
  -1  11 -14   60.90   15.77
  -1  11 -14   62.80   16.34
   1 -11  14   64.34   14.83
   1 -11  14   43.73   13.00
  -1  11 -13  240.90   25.68
   1 -11  13  192.29   24.54
  -1  11 -13  217.71   26.21
   1 -11  13  241.55   26.66
  -1  11 -12   -3.54    8.06
   1 -11  12   20.11   10.46
   1 -11  12   -1.18    7.03
  -1  11 -12    9.22    7.60
   1 -11  11    8.51    6.81
  -1  11 -11   10.04    7.94
   1 -11  11    8.74    5.37
  -1  11 -11   11.48    6.57
  -1  11 -10    7.79    9.67
   1 -11  10   -2.96    6.25
   1 -11  10   -9.19    9.02
  -1  11 -10    6.93    5.69
   1 -11   9  238.53   23.71
   1 -11   9  229.16   25.06
  -1  11  -9  240.67   26.66
  -1  11  -9  202.82   21.79
  -1  11  -8   38.27   12.24
   1 -11   8   25.58    8.98
  -1  11  -8    8.70    4.29
   1 -11   8   39.85   11.13
   1 -11   7    0.65    4.25
  -1  11  -7    0.47    5.32
   1 -11   7    3.46    5.10
  -1  11  -7    8.88    6.19
  -1  11  -6   41.74   10.18
   1 -11   6   37.52    9.51
  -1  11  -6   47.99   11.55
   1 -11   6   47.98   11.02
   1 -11   5  283.86   24.75
   1 -11   5  238.43   24.73
  -1  11  -5  214.87   23.63
  -1  11  -5  260.99   24.71
  -1  11  -4   15.01    6.40
   1 -11   4   18.64    4.64
   1 -11   4   24.54    9.07
   1 -11   3  130.53   19.39
  -1  11  -3  163.60   19.95
   1 -11   3  111.25   14.99
  -1  11  -3  116.91   18.11
   1 -11   2   10.09    7.46
   1 -11   2   -1.04    4.14
  -1  11  -2    4.88    5.65
  -1  11  -2   -1.61    5.51
  -1  11  -1    0.42    4.57
   1 -11   1   11.37    7.74
   1 -11   1    5.81    5.31
  -1  11  -1    0.29    5.41
   1 -11   0    6.57    5.91
  -1  11   0    7.27    6.24
  -1  11   0    5.54    6.11
   1 -11   0    3.74    5.15
   1 -11  -1   26.11   10.01
   1 -11  -1   37.87   12.39
  -1  11   1   51.35   13.99
  -1  11   1   36.93   11.33
   1 -11  -2   94.03   19.26
  -1  11   2  112.89   20.28
  -1  11   2  111.86   20.51
   1 -11  -2  122.39   19.72
  -1  11   3   79.22   17.94
  -1  11   3   98.32   18.68
   1 -11  -3  105.52   20.34
   1 -11  -3   83.38   18.83
  -1  11   4   89.18   19.81
   1 -11  -4  104.09   21.11
   1 -11  -4   93.86   20.21
  -1  11   4  136.42   22.65
  -1  11   5   27.27   13.67
  -1  11   5   40.22   13.62
   1 -11  -5   31.30   14.67
   1 -11  -5   28.20   14.46
  -1  11   6   42.84   15.38
  -1  11   6   30.85   11.54
   1 -11  -6   47.47   17.75
   1 -11  -6   43.09   14.15
  -1  11   7    8.39   10.86
   1 -11  -7   -0.85    5.78
   1 -11  -7   -5.20    7.52
  -1  11   7   -3.84    9.92
   1 -11  -8  -19.99   14.61
  -1  11   8   -2.35    9.94
   1 -11  -8   14.17   13.03
  -1  11   8  -20.74   13.07
  -1  11   9   20.83    9.62
  -1  11   9   33.29   14.37
   1 -11  -9   21.42   12.76
  -1  11   9    0.79    9.69
   1 -11 -10   39.22   18.02
  -1  11  10   17.29   10.34
  -1  11  10    2.70    9.10
   1 -11 -10   15.70   14.40
  -1  11  10   23.90   11.89
   1 -11 -11   45.14   18.18
  -1  11  11   48.22   13.22
  -1  11  11   29.67   13.40
   1 -11 -11   30.09   17.13
  -1  11  11   66.20   21.42
   1 -11 -12   28.70   19.69
  -1  11  12   22.01   12.07
   1 -11 -12   22.46   16.53
  -1  11  12   26.50   20.03
  -1  11  13   17.76   15.93
  -1  11  13   29.52   13.37
  -1  11  13   30.06   20.69
   1 -11 -13   39.91   18.45
   1 -11 -14   55.06   24.21
  -1  11  14   55.13   16.26
  -1  11  14   40.44   22.35
   1 -11 -14   32.72   22.72
  -1  11  14   35.04   19.62
   1 -11 -15   12.03   20.09
   1 -11 -15    7.92   15.93
  -1  11  15   21.67   12.95
  -1  11  15   12.54   15.19
  -1  11  15   14.62   17.74
   1 -10  24   10.21   17.65
  -1  10 -24    6.80    8.48
   1 -10  24   19.75   16.13
  -1  10 -24   22.14   17.07
  -1  10 -24   -1.46   16.61
   1 -10  23   14.89   15.15
  -1  10 -23   17.34   15.93
  -1  10 -23    9.04   11.45
   1 -10  23   -1.00   12.51
   1 -10  22   43.92   19.15
  -1  10 -22   24.58   16.86
   1 -10  22   16.12   12.34
  -1  10 -22   34.98   14.66
  -1  10 -21   13.18   12.12
   1 -10  21   26.52   15.30
   1 -10  20   42.22   16.69
  -1  10 -20   13.90    8.94
   1 -10  20   32.71   13.89
  -1  10 -19    0.06    8.77
   1 -10  19   27.54   14.79
  -1  10 -19    1.64   12.74
   1 -10  19   13.49   17.15
  -1  10 -18   39.63   14.77
   1 -10  18   63.34   16.99
  -1  10 -18   36.74   13.00
   1 -10  18   38.10   14.52
  -1  10 -17   -8.03    6.67
   1 -10  17   16.92   10.87
  -1  10 -17    1.31    6.30
   1 -10  17  -12.58   11.16
  -1  10 -16   15.83    8.80
   1 -10  16    8.36    7.30
  -1  10 -16   25.56   12.20
   1 -10  16    9.63    5.65
  -1  10 -15   17.47   10.77
   1 -10  15   -1.33    6.03
  -1  10 -15   16.03    9.80
  -1  10 -14   11.70    8.55
   1 -10  14  -12.01    8.59
   1 -10  14   -8.19    6.46
  -1  10 -14    8.58    7.90
   1 -10  13    7.27    5.43
  -1  10 -13   -8.50    9.49
   1 -10  13    4.90    4.30
  -1  10 -13    5.17    4.91
  -1  10 -12   -5.76    6.99
   1 -10  12   15.08    8.19
   1 -10  12    4.46    8.07
  -1  10 -12    2.83    6.71
  -1  10 -11    3.44    5.96
   1 -10  11   25.69    9.89
   1 -10  11   13.05    6.28
  -1  10 -11   22.76    9.08
   1 -10  10   58.80   12.57
  -1  10 -10   62.97   14.37
   1 -10  10   38.81    8.37
  -1  10 -10   42.49   10.01
  -1  10  -9   60.46   14.82
   1 -10   9   36.16    8.81
  -1  10  -9   66.44   13.26
   1 -10   9   52.62   10.76
  -1  10  -8    5.35    6.41
  -1  10  -8   -1.90    4.14
   1 -10   8   11.44    6.52
   1 -10   8    1.90    5.09
  -1  10  -7    2.83    4.29
  -1  10  -7   14.34    9.63
   1 -10   7   11.25    7.86
   1 -10   7    0.56    4.82
  -1  10  -6   39.37    8.96
  -1  10  -6   42.61   11.39
   1 -10   6   33.97    9.48
   1 -10   6   54.05   11.77
  -1  10  -5  109.03   15.68
   1 -10   5  104.72   15.30
  -1  10  -5  115.90   15.82
  -1  10  -4  680.80   39.76
  -1  10  -4  769.29   40.12
   1 -10   4  673.99   39.41
  -1  10  -3   -6.73    6.76
   1 -10   3    3.05    6.69
  -1  10  -3   12.66    6.36
   1 -10   2  247.06   25.06
  -1  10  -2  219.94   23.63
   1 -10   1  224.69   24.75
  -1  10  -1  248.93   26.67
  -1  10  -1  239.25   23.77
   1 -10   1  275.81   26.01
   1 -10   0 1613.70   68.52
  -1  10   0 1648.15   69.68
  -1  10   0 1835.66   67.10
   1 -10   0 1806.60   67.66
  -1  10   1   30.05   11.42
   1 -10  -1   25.77    8.66
  -1  10   1   13.40    8.12
   1 -10  -1   20.40    8.89
  -1  10   2   63.81   15.44
   1 -10  -2   79.46   16.23
   1 -10  -2   78.20   16.47
  -1  10   2   92.44   17.29
  -1  10   3    3.43    5.73
   1 -10  -3    7.27    4.60
   1 -10  -3    8.56    7.96
  -1  10   4   93.53   19.28
  -1  10   4  112.73   18.82
   1 -10  -4  127.56   22.03
   1 -10  -4  100.67   20.18
  -1  10   5   10.17    8.11
  -1  10   5   -1.16    5.92
   1 -10  -5    0.54    5.36
   1 -10  -5    1.63    5.14
  -1  10   6   78.82   19.00
  -1  10   6   52.23   14.56
   1 -10  -6   80.13   19.54
   1 -10  -6   49.55   15.48
  -1  10   7   -0.14    6.96
   1 -10  -7   -2.27    8.25
  -1  10   7   -6.78    8.85
   1 -10  -7   -6.10    9.32
  -1  10   8   12.62    7.44
  -1  10   8   18.54    8.66
   1 -10  -8   25.76   13.00
  -1  10   8   10.48    7.24
   1 -10  -8   19.20   13.26
  -1  10   9   46.86   17.58
   1 -10  -9   19.74   12.58
  -1  10   9    5.76    6.15
  -1  10   9   38.07   13.67
   1 -10  -9   31.86   14.28
  -1  10  10  221.63   36.91
   1 -10 -10  200.60   34.14
  -1  10  10  141.55   19.73
  -1  10  10  201.52   34.40
  -1  10  11    9.30   11.74
   1 -10 -11    9.69   13.76
  -1  10  11    2.14    9.61
   1 -10 -11   15.22   13.15
  -1  10  12   12.54   10.97
   1 -10 -12   28.88   16.24
  -1  10  12    6.99   11.90
   1 -10 -12   23.98   13.43
   1 -10 -13   22.02   15.71
   1 -10 -13   21.94   15.04
  -1  10  14   40.68   22.04
  -1  10  14   27.11   18.21
   1 -10 -14   26.19   18.68
  -1  10  15   84.07   29.48
   1 -10 -15   76.93   28.91
  -1  10  15   73.80   28.15
   1 -10 -15   53.19   22.47
  -1  10  16   53.55   26.00
   1 -10 -16   27.64   21.15
   1 -10 -16   35.55   23.48
  -1  10  16   42.08   25.57
   1  -9  24   22.09   19.08
  -1   9 -24   29.00   20.58
   1  -9  24   28.01   15.68
  -1   9 -24   22.63    9.77
  -1   9 -24    3.56    9.34
   1  -9  23   10.24   12.25
  -1   9 -23   10.16    8.35
   1  -9  23   -5.10   15.73
  -1   9 -23   13.34   15.70
  -1   9 -23    0.61    8.24
   1  -9  22   29.51   18.69
  -1   9 -22   23.36    9.87
   1  -9  22   25.51   19.70
  -1   9 -22   31.08   20.54
  -1   9 -22   -8.05    8.32
  -1   9 -21  -10.78    7.35
   1  -9  21   11.47   15.09
  -1   9 -20   13.46   13.79
   1  -9  20    7.04    9.77
   1  -9  19  242.18   33.89
  -1   9 -19  204.78   34.06
  -1   9 -19  244.22   29.70
   1  -9  19  210.44   31.50
  -1   9 -18   13.69    9.43
   1  -9  18   54.01   18.61
  -1   9 -18   40.46   12.72
   1  -9  18   29.81   13.92
  -1   9 -17    9.84    8.43
   1  -9  17    9.31   10.99
  -1   9 -17    4.67    6.71
   1  -9  17   25.84   13.29
  -1   9 -16   48.67   15.29
   1  -9  16   49.25   17.74
  -1   9 -16   44.63   13.51
   1  -9  16   67.09   14.65
  -1   9 -15   -1.63    4.98
   1  -9  15   21.41   10.67
  -1   9 -15    9.56    6.96
   1  -9  15  -15.90   12.13
  -1   9 -14    7.44    7.47
   1  -9  14   10.26    8.09
  -1   9 -14   -3.50    4.87
   1  -9  14   -8.72    8.52
  -1   9 -13   -3.01    4.99
   1  -9  13   -0.29    4.00
  -1   9 -13    5.77    5.31
   1  -9  13   -0.91    5.09
   1  -9  12   95.84   15.75
  -1   9 -12  100.51   16.67
  -1   9 -12   80.62   15.98
   1  -9  12   71.18   14.51
  -1   9 -11   17.43    6.70
   1  -9  11   25.07    8.49
   1  -9  11   13.02    7.90
  -1   9 -11    8.19    4.44
   1  -9  10    5.40    7.07
  -1   9 -10   -6.70    6.71
   1  -9  10    3.59    3.74
  -1   9  -9  406.77   28.46
   1  -9   9  436.29   28.46
  -1   9  -9  405.86   31.42
   1  -9   9  382.57   29.17
  -1   9  -8   59.90   10.93
   1  -9   8   45.93    8.64
   1  -9   8   57.83   11.18
  -1   9  -8   60.72   13.72
   1  -9   7   20.13    6.25
  -1   9  -7    7.32    5.44
  -1   9  -7   12.71    6.71
   1  -9   6  188.89   19.66
   1  -9   6  199.06   19.18
  -1   9  -6  160.06   17.09
  -1   9  -6  190.35   19.46
   1  -9   5  197.73   19.91
   1  -9   5  265.46   21.24
  -1   9  -5  197.19   20.50
  -1   9  -5  248.90   21.91
  -1   9  -4  803.51   40.65
   1  -9   4  765.16   39.80
   1  -9   4  928.30   40.01
  -1   9  -4  939.78   42.48
  -1   9  -3  538.23   31.89
   1  -9   3  509.04   33.14
  -1   9  -3  445.21   30.95
   1  -9   3  494.72   29.91
  -1   9  -2   29.97    7.59
   1  -9   2   53.78   11.31
   1  -9   2   59.92   12.39
  -1   9  -2   50.05    9.99
   1  -9   1   57.20   11.46
   1  -9   1   52.59   12.05
  -1   9  -1   46.75    8.94
  -1   9  -1   52.99   11.85
  -1   9   0 1042.35   52.37
   1  -9   0 1047.59   51.80
  -1   9   0 1094.07   49.42
   1  -9   0 1065.26   49.33
  -1   9   1  894.75   50.49
   1  -9  -1  867.03   49.93
  -1   9   1  871.39   46.01
   1  -9  -2  296.82   30.37
  -1   9   2  291.63   27.65
  -1   9   2  272.47   28.69
   1  -9  -2  341.62   30.95
   1  -9  -3  327.60   31.31
   1  -9  -3  306.50   31.49
  -1   9   3  313.12   30.23
   1  -9  -4  160.96   23.53
  -1   9   4  177.28   23.55
  -1   9   4  171.51   24.47
   1  -9  -4  193.92   25.97
  -1   9   5  154.65   23.42
   1  -9  -5  157.26   25.36
   1  -9  -5  136.33   22.18
  -1   9   5  113.51   20.62
  -1   9   6   21.44   10.04
  -1   9   6   33.86   10.59
   1  -9  -6   18.17    9.38
   1  -9  -6   32.09   14.74
  -1   9   7   27.12   11.18
   1  -9  -7   16.09    9.29
  -1   9   7   34.55   12.53
   1  -9  -7   21.84   10.91
   1  -9  -8   16.83    9.78
  -1   9   8   19.99    7.64
  -1   9   8   30.11   12.41
   1  -9  -8    3.30    7.22
  -1   9   8    8.08    8.87
   1  -9  -9    5.28    7.44
  -1   9   9    4.82    4.89
  -1   9   9   22.64   13.32
   1  -9  -9   -1.56    7.09
  -1   9   9   -2.75    8.90
   1  -9 -10   39.71   16.89
  -1   9  10   27.78    9.24
  -1   9  10   50.95   17.30
   1  -9 -10   41.03   16.39
  -1   9  10   28.34   14.07
  -1   9  11   61.02   13.27
  -1   9  11  100.46   26.59
   1  -9 -11   79.09   22.19
  -1   9  11   78.07   21.50
   1  -9 -12   61.56   18.59
  -1   9  12   59.92   12.56
   1  -9 -12   90.38   24.83
  -1   9  12   61.24   19.59
   1  -9 -13   32.86   14.96
  -1   9  13   35.79   11.14
  -1   9  13   28.58   15.65
   1  -9 -13   24.96   17.56
  -1   9  13   36.68   18.77
  -1   9  14   15.34   14.17
   1  -9 -14   28.74   15.21
   1  -9 -14   22.20   15.16
  -1   9  14   34.56   12.26
  -1   9  15   11.70    9.04
   1  -9 -15    0.89   11.72
  -1   9  15    1.66   15.63
  -1   9  15   19.96   10.32
  -1   9  16   27.61   19.06
   1  -9 -16   10.82   14.81
   1  -9 -16   33.54   23.77
  -1   9  16   20.21   18.52
   1  -8  24   35.91   17.94
  -1   8 -24   24.42   16.82
   1  -8  24    9.13   13.89
  -1   8 -24   16.40    7.13
  -1   8 -24   29.69   12.43
   1  -8  23  -10.46   10.20
  -1   8 -23   -1.36   14.00
  -1   8 -23    9.47    7.20
  -1   8 -23  -20.12   15.45
   1  -8  22   88.72   24.74
  -1   8 -22   75.52   13.40
   1  -8  22   91.89   24.46
  -1   8 -22   93.27   26.54
  -1   8 -22   85.49   19.86
   1  -8  21   48.33   19.71
  -1   8 -21   25.75   10.10
  -1   8 -21   41.15   10.74
  -1   8 -20    9.31   12.41
   1  -8  20   10.94   11.54
   1  -8  19    6.03    7.94
  -1   8 -19    6.67   10.87
  -1   8 -19   -5.70    8.92
   1  -8  19   -1.88    6.38
   1  -8  18  223.11   31.72
  -1   8 -18  223.70   33.09
  -1   8 -18  223.99   27.38
   1  -8  18  264.29   34.86
  -1   8 -17  -21.43   12.50
   1  -8  17  -13.00    9.06
  -1   8 -17  -15.36   11.56
   1  -8  17   -6.41    6.64
  -1   8 -16   -8.87   12.67
   1  -8  16    8.05    8.70
  -1   8 -16    0.03    7.31
   1  -8  16    9.21    8.09
  -1   8 -15    4.85    9.05
   1  -8  15    0.09    7.15
  -1   8 -15   -9.30    8.97
   1  -8  15    8.26    4.91
  -1   8 -14   54.95   15.20
  -1   8 -14   61.77   13.68
   1  -8  14   50.56   11.09
   1  -8  14   56.42   14.25
   1  -8  13  120.26   17.77
  -1   8 -13  121.42   21.13
  -1   8 -13   99.52   16.46
   1  -8  13  105.52   19.07
   1  -8  12   10.76    7.40
  -1   8 -12    7.01    5.22
   1  -8  12    2.84    4.92
  -1   8 -12   13.69    8.63
  -1   8 -11    9.38    6.01
  -1   8 -11    9.36    7.50
   1  -8  11   10.03    6.55
   1  -8  11   17.04    7.13
  -1   8 -10   31.08    8.92
   1  -8  10   35.62   10.07
   1  -8  10   40.99   10.05
  -1   8 -10   13.20    5.69
  -1   8  -9  237.52   23.21
   1  -8   9  230.04   22.56
  -1   8  -9  209.46   21.11
   1  -8   9  239.70   20.33
   1  -8   8   19.44    7.75
  -1   8  -8    7.86    6.75
  -1   8  -8   20.61    8.37
   1  -8   7   -2.93    4.75
  -1   8  -7   12.27    6.87
  -1   8  -7    5.55    6.53
   1  -8   7    1.08    4.31
   1  -8   6   -0.32    3.93
   1  -8   6   15.84    6.90
   1  -8   5   54.36   10.47
   1  -8   5   40.25    9.56
   1  -8   4  511.26   27.89
   1  -8   4  459.58   28.37
   1  -8   3  149.98   17.07
   1  -8   3  198.47   17.68
  -1   8  -3  187.00   18.77
   1  -8   2    5.13    4.61
   1  -8   2    6.91    5.80
  -1   8  -2    2.37    4.04
   1  -8   1  252.81   21.51
   1  -8   1  219.80   21.59
   1  -8   0   18.55    8.17
  -1   8   0   20.11    7.65
   1  -8   0   28.58    8.09
   1  -8  -1  443.48   31.63
   1  -8  -1  419.93   32.63
  -1   8   1  406.96   29.78
  -1   8   1  414.88   32.17
   1  -8  -2 1702.88   64.33
   1  -8  -2 1744.36   68.23
  -1   8   2 1722.27   63.69
  -1   8   2 1713.51   67.80
  -1   8   3  151.45   20.73
   1  -8  -3  140.32   19.87
  -1   8   3  136.45   19.08
  -1   8   4   55.60   13.97
  -1   8   4   54.78   11.98
   1  -8  -4   62.15   13.95
   1  -8  -4   55.56   12.82
  -1   8   5   73.69   15.90
  -1   8   5   98.11   17.12
   1  -8  -5   81.63   17.03
   1  -8  -5   92.86   17.07
   1  -8  -6   -2.10    4.77
  -1   8   6   -2.10    7.55
   1  -8  -6    4.07    5.31
  -1   8   6    1.45    5.61
   1  -8  -7   -0.62    5.90
  -1   8   7    4.41    6.22
   1  -8  -7    5.74    8.42
  -1   8   7    2.44    6.43
   1  -8  -8   19.76   10.48
  -1   8   8    9.41    5.40
  -1   8   8   12.44    6.70
   1  -8  -8   38.20   14.03
  -1   8   8    8.36    7.67
   1  -8  -9   -1.11    5.48
  -1   8   9    9.82    6.29
  -1   8   9   13.75   11.28
   1  -8  -9    2.76    7.34
  -1   8   9    3.96    6.96
   1  -8 -10   -5.80    6.51
  -1   8  10    2.83    5.38
  -1   8  10    4.03    7.63
   1  -8 -10   -6.46    9.41
  -1   8  10    6.71    8.59
   1  -8 -11   19.66   13.97
  -1   8  11    8.15    6.38
  -1   8  11   10.57    6.85
   1  -8 -11   -2.15    7.33
  -1   8  11   -5.75    9.36
  -1   8  12   12.28    6.94
  -1   8  12   22.87   15.32
   1  -8 -12   18.96   16.50
  -1   8  12   -2.25   11.11
   1  -8 -13    2.21   10.52
  -1   8  13   11.09    6.68
  -1   8  13   18.68   13.41
   1  -8 -13    7.09   15.21
  -1   8  14   40.00   10.81
  -1   8  14   46.11   19.83
   1  -8 -14   63.69   24.49
  -1   8  14   30.96   15.97
   1  -8 -14   27.07   15.06
  -1   8  15  163.77   33.54
   1  -8 -15   87.01   26.63
  -1   8  15   78.48   23.84
   1  -8 -15  107.72   26.61
  -1   8  16   14.57   16.56
  -1   8  16   40.48   22.89
   1  -8 -16    8.79   13.30
  -1   8  17   10.96   16.23
   1  -8 -17   21.92   16.14
   1  -8 -17   30.85   23.75
  -1   8  17   51.49   23.49
   1  -7  24    8.41   15.77
  -1   7 -24   12.87    7.52
   1  -7  24    4.43   16.38
  -1   7 -24   10.36   20.28
  -1   7 -24   -3.76    8.77
   1  -7  23   11.88   15.14
  -1   7 -23    8.80    6.55
   1  -7  23  -10.31   13.39
  -1   7 -23   19.35   18.69
  -1   7 -23    7.33   11.45
   1  -7  22    3.62   11.19
  -1   7 -22   10.73    7.26
   1  -7  22   -7.43    9.28
  -1   7 -22   10.44    8.70
  -1   7 -22    3.77   11.44
   1  -7  21   11.17   13.07
  -1   7 -21    6.83    4.19
  -1   7 -21   -6.87    8.78
   1  -7  20    8.86   13.69
  -1   7 -20   29.66   17.91
  -1   7 -20   20.08    7.64
  -1   7 -20   25.50   15.17
   1  -7  19   32.93   14.79
  -1   7 -19   16.29   11.73
  -1   7 -19   11.21    7.56
   1  -7  19   36.92   10.01
   1  -7  18  -14.64   12.90
  -1   7 -18   -6.14    7.50
  -1   7 -18  -14.15    9.36
   1  -7  18   -5.08   10.64
   1  -7  17    2.76    9.05
  -1   7 -17   11.57    6.52
  -1   7 -17    3.27    6.52
   1  -7  17   10.52    6.32
   1  -7  16   -0.18    7.39
  -1   7 -16   -6.52   12.97
  -1   7 -16  -13.83   10.97
   1  -7  16   -3.37    8.18
  -1   7 -15   -4.49    9.36
   1  -7  15   15.72    8.07
   1  -7  15   17.41    9.71
  -1   7 -15    9.87    6.59
  -1   7 -14  156.81   23.58
  -1   7 -14  138.10   18.78
   1  -7  14  168.03   23.03
   1  -7  14  152.59   22.75
  -1   7 -13   32.41   10.69
  -1   7 -13   27.32    7.10
   1  -7  13   36.90   10.15
   1  -7  13   38.19   11.34
  -1   7 -12    5.99    6.53
  -1   7 -12   -5.50    6.28
   1  -7  12  -13.77    9.22
   1  -7  12   -1.26    4.58
  -1   7 -11   16.44    9.04
  -1   7 -11    6.45    5.40
   1  -7  11   12.04    9.22
   1  -7  11   -5.01    7.66
   1  -7  10   94.05   15.10
  -1   7 -10   62.10   11.98
   1  -7  10  106.38   14.91
  -1   7 -10   88.37   13.38
  -1   7  -9   34.72    9.03
   1  -7   9   66.85   12.74
  -1   7  -9   46.68   10.38
   1  -7   8  117.34   15.05
  -1   7  -8  122.55   15.36
   1  -7   8  119.41   13.55
  -1   7  -8  125.74   14.13
   1  -7   7    7.18    4.46
   1  -7   7    2.91    4.40
   1  -7   6    0.89    4.60
  -1   7  -6    9.20    7.75
   1  -7   6    4.78    4.37
  -1   7  -6    7.65    5.12
  -1   7  -5    0.74    3.51
   1  -7   5    8.97    5.62
  -1   7  -5    5.59    5.32
   1  -7   5    5.23    5.25
  -1   7  -4  410.15   24.48
  -1   7  -4  344.82   22.62
   1  -7   4  418.44   23.16
   1  -7   4  365.16   23.93
  -1   7  -3   38.58    8.61
   1  -7   3   37.60    7.51
  -1   7  -3   37.57    8.57
   1  -7   3   31.25    7.04
  -1   7  -2   11.30    5.00
   1  -7   2   15.49    6.63
   1  -7   2   16.50    5.81
  -1   7  -2    8.13    3.27
  -1   7  -1  444.64   28.59
   1  -7   1  474.41   27.43
   1  -7   1  452.33   28.42
  -1   7  -1  502.96   28.41
   1  -7   0    5.93    4.11
  -1   7   0    6.46    4.80
  -1   7   0    8.79    6.16
   1  -7   0    3.65    4.58
   1  -7  -1  205.17   21.26
   1  -7  -1  218.77   21.11
  -1   7   1  192.72   20.78
  -1   7   2   44.67    9.64
   1  -7  -2   37.07   10.27
   1  -7  -2   34.36    9.29
  -1   7   3  363.14   30.35
   1  -7  -3  444.00   33.32
   1  -7  -3  409.85   32.00
  -1   7   3  422.81   31.71
  -1   7   4   67.18   13.61
  -1   7   4   70.10   14.57
   1  -7  -4   56.61   11.60
  -1   7   5  179.50   22.66
   1  -7  -5  202.81   24.57
  -1   7   5  158.72   22.03
   1  -7  -5  162.73   22.59
  -1   7   6   28.68   10.30
   1  -7  -6   31.46   10.92
   1  -7  -6   27.80   10.04
  -1   7   6   38.97   12.51
   1  -7  -7    2.52    4.61
  -1   7   7    6.23    4.42
  -1   7   7    0.04    5.24
   1  -7  -7    3.38    5.39
  -1   7   7    3.88    4.64
   1  -7  -8    9.18    8.88
  -1   7   8   17.37    7.23
  -1   7   8   25.77   12.73
   1  -7  -8    7.50    6.35
  -1   7   8   10.78    7.24
   1  -7  -9    6.89    8.08
  -1   7   9    6.46    5.25
  -1   7   9   -4.81    6.83
   1  -7  -9   -5.99    8.59
  -1   7   9   -3.93    7.26
   1  -7 -10   25.58   12.26
  -1   7  10   10.03    5.96
  -1   7  10   22.14   11.57
   1  -7 -10   19.46    8.64
  -1   7  10   14.32   10.11
   1  -7 -11    4.09    6.67
  -1   7  11    9.72    5.98
  -1   7  11    8.35   12.14
   1  -7 -11   16.03   10.02
  -1   7  11    1.83    8.74
   1  -7 -12   54.25   14.31
  -1   7  12  116.28   25.41
   1  -7 -12   97.31   23.53
  -1   7  12   91.77   14.20
  -1   7  12   91.96   22.58
   1  -7 -13  186.69   31.00
  -1   7  13  214.08   33.66
  -1   7  13  202.12   20.69
   1  -7 -13  228.33   38.07
  -1   7  13  181.81   31.83
   1  -7 -14    3.41   13.92
   1  -7 -14    2.03    8.44
  -1   7  14   10.77    7.70
  -1   7  14    4.42   11.04
   1  -7 -15   69.88   23.45
   1  -7 -15   41.87   21.53
  -1   7  15   23.16   15.39
  -1   7  15   31.18   18.64
   1  -7 -16   12.54   14.80
   1  -7 -16   14.51   18.46
  -1   7  16   19.43   19.42
  -1   7  16   16.63   18.38
  -1   7  17   14.02   16.91
   1  -7 -17    9.00   15.75
  -1   7  17    0.81   16.71
   1  -7 -18   27.20   18.98
  -1   7  18   37.37   22.08
  -1   7  18   22.09   14.87
   1  -7 -18   60.55   25.30
   1  -6  24   -3.61   11.42
  -1   6 -24   19.81   18.64
   1  -6  24   22.18   17.85
  -1   6 -24   21.32   17.73
   1  -6  23   32.81   19.28
  -1   6 -23   20.99   20.65
   1  -6  23   16.47   10.97
  -1   6 -23   13.04    6.71
  -1   6 -23   39.93   19.13
   1  -6  22   14.36   13.80
  -1   6 -22    7.14    8.51
   1  -6  22   -0.06    9.40
  -1   6 -22    5.40    5.63
   1  -6  21   23.84   15.54
  -1   6 -21    0.57    3.86
  -1   6 -21   15.51   13.57
   1  -6  20   98.65   22.97
  -1   6 -20   82.65   25.19
   1  -6  20   68.88   19.96
  -1   6 -20   75.19   12.24
  -1   6 -20  112.88   24.54
   1  -6  19    6.93    7.75
  -1   6 -19   -3.30    4.24
   1  -6  19   -4.50    7.65
  -1   6 -19   -6.05    8.74
  -1   6 -19   13.21   14.33
   1  -6  18   -3.21    7.92
  -1   6 -18   15.38    6.93
   1  -6  18   -6.14   12.88
  -1   6 -18    4.75    8.17
  -1   6 -18   19.08   14.47
   1  -6  17   -8.69   11.57
  -1   6 -17   10.00    8.08
   1  -6  17   -4.87    9.42
  -1   6 -17   11.38   11.18
   1  -6  16    0.36    6.47
  -1   6 -16   17.08   11.08
   1  -6  16   -4.18    5.59
  -1   6 -16   18.07   10.59
   1  -6  15   16.92    6.02
  -1   6 -15   24.61    9.97
   1  -6  15   44.32   13.67
  -1   6 -15   34.57   11.54
  -1   6 -14  210.04   26.39
   1  -6  14  185.83   24.77
   1  -6  14  222.51   26.51
  -1   6 -14  220.29   24.12
   1  -6  13   99.40   17.22
  -1   6 -13  110.65   18.66
  -1   6 -13  126.40   17.44
   1  -6  13  130.69   19.04
  -1   6 -12    0.03    4.17
  -1   6 -12  -10.07    7.05
   1  -6  12    3.07    5.20
   1  -6  12   -4.43    4.45
   1  -6  11  155.62   18.44
  -1   6 -11  170.17   20.98
  -1   6 -11  149.76   17.17
   1  -6  11  164.05   20.74
  -1   6 -10   45.26   11.12
  -1   6 -10   29.28    7.74
   1  -6  10   28.44    6.88
   1  -6  10   35.70    9.44
  -1   6  -9  367.30   24.51
   1  -6   9  343.00   23.95
   1  -6   9  335.59   25.81
  -1   6  -9  364.36   27.83
  -1   6  -8   18.22    5.47
   1  -6   8   19.76    6.70
   1  -6   8   26.29    8.49
  -1   6  -7   34.26    7.63
   1  -6   7   29.71    8.27
  -1   6  -7   25.19    6.63
   1  -6   7   16.88    4.40
  -1   6  -6    7.85    4.82
   1  -6   6    1.54    2.64
   1  -6   6    3.81    4.17
  -1   6  -6   13.19    6.51
  -1   6  -5  159.07   14.12
  -1   6  -5  157.01   15.09
   1  -6   5  188.91   15.27
  -1   6  -4   70.85    9.93
  -1   6  -4   53.76    7.96
   1  -6   4   82.08   10.73
   1  -6   4   74.02   10.71
  -1   6  -3  563.80   26.85
   1  -6   3  557.19   25.16
  -1   6  -3  463.48   24.32
   1  -6   3  462.86   24.52
   1  -6   2  386.01   23.49
   1  -6   2  432.52   23.37
  -1   6  -2  398.49   22.99
  -1   6  -1 3268.21   67.04
   1  -6   1 3176.80   64.59
  -1   6   0  424.97   25.54
   1  -6   0  456.86   26.27
  -1   6   0  377.61   25.71
  -1   6   1   19.38    6.34
   1  -6  -1   15.95    6.26
  -1   6   1   14.84    6.13
   1  -6  -1   22.17    7.47
   1  -6  -2  415.44   29.10
  -1   6   2  409.93   28.93
   1  -6  -2  456.80   29.86
  -1   6   3  168.65   19.57
   1  -6  -3  185.10   20.22
  -1   6   3  163.35   19.39
   1  -6  -3  179.67   19.97
  -1   6   4  558.47   36.83
   1  -6  -4  573.88   38.00
  -1   6   4  477.16   34.10
   1  -6  -4  466.63   33.48
  -1   6   5   -0.40    6.79
   1  -6  -5   -2.61    6.28
   1  -6  -5    2.02    4.99
  -1   6   5   -2.74    8.12
  -1   6   6  167.65   22.01
  -1   6   6  135.29   20.06
   1  -6  -6  155.70   21.37
   1  -6  -7    6.40    6.31
  -1   6   7    3.46    4.40
  -1   6   7   -4.49    6.50
  -1   6   7   -2.37    5.26
   1  -6  -7    1.28    6.72
   1  -6  -8   85.88   17.42
  -1   6   8   89.95   12.31
  -1   6   8  107.37   19.87
  -1   6   8   63.98   14.90
   1  -6  -8   89.29   18.77
  -1   6   9   73.59   17.76
  -1   6   9   56.35   14.86
  -1   6   9   84.12   12.93
   1  -6  -9   83.14   18.02
   1  -6 -10  121.74   22.01
  -1   6  10  153.20   25.62
  -1   6  10  119.23   22.46
  -1   6  10  147.46   16.69
  -1   6  11   10.70    8.28
  -1   6  11    9.42    7.22
   1  -6 -11    4.12    5.88
  -1   6  11   13.90    5.86
  -1   6  12    4.06    8.78
  -1   6  12   -5.63    7.09
   1  -6 -12    3.85    7.40
  -1   6  12    3.67    5.43
  -1   6  13   -2.20   10.66
   1  -6 -13   -4.36   11.03
  -1   6  13    3.05    6.58
  -1   6  13   10.24    6.91
  -1   6  14   22.85   15.59
   1  -6 -14   12.93   12.08
  -1   6  14    3.41    9.86
  -1   6  15    1.78   11.83
   1  -6 -15   -4.98    7.82
  -1   6  15   14.53   14.95
   1  -6 -16   44.66   16.35
  -1   6  16   58.81   23.16
  -1   6  17   -4.00   11.17
   1  -6 -17    5.38   15.01
  -1   6  17   21.28   18.84
  -1   6  18    6.82   17.33
   1  -6 -18   17.93   14.45
  -1   6  18   20.56   18.21
   1  -6 -19   12.79   20.09
  -1   6  19   34.18   19.56
  -1   6  19    1.98   16.14
   1  -5  23   33.70   20.38
  -1   5 -23   32.04   20.64
  -1   5 -23   53.08   20.61
   1  -5  23   -8.72   11.01
   1  -5  22    8.83   11.24
  -1   5 -22   11.25   13.06
  -1   5 -22   21.94   16.84
  -1   5 -22   14.42    6.84
   1  -5  22  -12.26   14.26
   1  -5  21    6.60   12.97
   1  -5  21  -17.73   12.86
  -1   5 -21    8.77   14.64
  -1   5 -21    7.54    5.46
   1  -5  20    5.42   11.79
  -1   5 -20   11.23   13.83
   1  -5  20   -0.83   11.43
  -1   5 -20    3.68   10.17
  -1   5 -20    4.85    4.89
   1  -5  19   19.92    9.97
  -1   5 -19   18.93   13.71
   1  -5  19   22.45   11.33
  -1   5 -19   29.51   13.81
  -1   5 -19   17.21    5.95
   1  -5  18   90.28   20.40
  -1   5 -18   81.93   21.56
   1  -5  18   40.36   12.40
  -1   5 -18   79.54   11.63
  -1   5 -18  116.55   22.67
   1  -5  17   10.35    6.93
  -1   5 -17   21.09    6.75
   1  -5  17   -7.45   10.44
  -1   5 -17   -6.69   10.54
  -1   5 -17    9.09    9.86
   1  -5  16   -5.98   10.39
  -1   5 -16   29.72   13.13
   1  -5  16    1.41    6.83
  -1   5 -16   26.01   12.57
   1  -5  15    6.72    7.47
  -1   5 -15   18.16   10.93
   1  -5  15    8.68    6.10
  -1   5 -15   22.79    8.49
   1  -5  14    5.67    5.16
  -1   5 -14   12.02    8.25
   1  -5  14   -2.06    7.65
  -1   5 -14   14.71    8.93
   1  -5  13   -7.73    9.50
  -1   5 -13  -13.82   10.60
   1  -5  13   -0.05    5.29
  -1   5 -13   17.08    8.69
  -1   5 -12   -3.00    7.10
  -1   5 -12    2.22    4.99
   1  -5  12    0.31    3.64
   1  -5  12   -1.90    4.88
  -1   5 -11  244.35   24.99
   1  -5  11  224.53   23.44
   1  -5  11  272.92   25.00
  -1   5 -11  260.61   23.27
   1  -5  10  459.12   31.48
  -1   5 -10  453.91   32.82
   1  -5  10  432.87   29.31
  -1   5 -10  435.02   27.92
  -1   5  -9 1617.21   57.12
   1  -5   9 1576.29   55.65
  -1   5  -9 1530.76   48.71
   1  -5   9 1626.04   52.98
  -1   5  -8   65.84   11.67
   1  -5   8   53.58    9.13
   1  -5   8   57.51   10.46
   1  -5   7  134.36   14.55
  -1   5  -7  118.36   13.06
   1  -5   7  136.11   13.61
  -1   5  -7  122.65   12.61
  -1   5  -6    6.96    4.28
  -1   5  -6   11.29    4.29
  -1   5  -5  111.61   11.78
   1  -5   5  131.91   13.05
  -1   5  -5  134.58   13.95
   1  -5   5  142.04   12.41
  -1   5  -4  846.66   28.66
  -1   5  -4  907.58   32.17
   1  -5   3 3854.26   58.64
  -1   5  -3 3909.79   64.24
  -1   5  -2   92.89   10.72
   1  -5   2   67.39    8.63
  -1   5  -2   88.03   10.61
   1  -5   2   65.86    7.66
  -1   5  -1  436.79   21.99
   1  -5   1  435.05   21.98
  -1   5  -1  405.19   22.07
   1  -5   1  384.26   21.60
   1  -5  -1 4332.27   78.56
  -1   5   1 3932.91   78.04
  -1   5   1 4358.22   78.80
   1  -5  -1 3846.29   77.25
   1  -5  -2  165.83   16.86
  -1   5   2  135.31   15.99
  -1   5   2  152.71   16.06
   1  -5  -3   37.32    8.53
  -1   5   3   51.20   10.63
  -1   5   3   41.36    9.59
   1  -5  -3   45.95    9.64
   1  -5  -4   16.78    7.37
   1  -5  -4   14.81    5.77
  -1   5   4    8.50    4.92
   1  -5  -5 3038.50   86.45
  -1   5   5 3089.81   85.45
  -1   5   6  669.13   42.45
  -1   5   6  678.72   30.35
  -1   5   6  644.06   41.19
   1  -5  -6  601.26   39.68
  -1   5   7   43.13   11.39
  -1   5   7   33.17   10.12
   1  -5  -7   53.72   13.28
  -1   5   7   41.45    8.14
  -1   5   8   87.26   17.78
   1  -5  -8   92.35   17.67
  -1   5   8   81.16   17.18
   1  -5  -8   76.02   15.90
  -1   5   8   75.78   10.97
  -1   5   9   31.59   11.03
  -1   5   9   21.53    9.92
   1  -5  -9   30.41   11.78
   1  -5  -9   33.46   11.96
  -1   5   9   28.89    7.25
  -1   5  10   -5.96    5.54
   1  -5 -10    0.28    5.77
  -1   5  10   -6.44    8.38
   1  -5 -10   -6.98    9.88
  -1   5  10   -1.70    3.26
  -1   5  11   84.22   20.50
   1  -5 -11   72.59   16.95
  -1   5  11   70.37   17.12
  -1   5  11   88.27   12.46
   1  -5 -11   54.96   15.63
   1  -5 -12   -8.09   11.96
   1  -5 -12   -6.23   14.67
  -1   5  12    7.23   10.10
  -1   5  12   16.38    6.81
  -1   5  12   12.63    8.63
   1  -5 -13   -8.23   10.77
   1  -5 -13   -7.97    8.27
  -1   5  13    7.86    6.16
  -1   5  13   13.28    8.72
  -1   5  13   -5.92    8.23
  -1   5  14   12.52   12.70
  -1   5  14   15.58   13.18
   1  -5 -14   23.96   12.97
  -1   5  15   10.18   11.11
  -1   5  15   -3.15    8.53
   1  -5 -15   -7.21   10.09
   1  -5 -15   19.70   13.24
  -1   5  16    2.58    7.79
  -1   5  16   12.48   11.96
   1  -5 -16   -1.08    7.21
   1  -5 -16   -1.16   11.72
  -1   5  17   47.93   20.91
   1  -5 -17   44.18   17.44
   1  -5 -17   35.14   17.38
   1  -5 -18   22.05   15.76
  -1   5  18    4.82   15.89
  -1   5  18    0.34   10.47
   1  -5 -19  112.35   29.50
   1  -5 -19  123.49   34.32
  -1   5  19   81.35   26.25
  -1   5  19  121.02   31.82
  -1   4 -23  297.06   50.64
  -1   4 -23  289.20   40.87
   1  -4  23  307.11   48.05
   1  -4  23  250.26   41.31
   1  -4  22    6.55   13.68
  -1   4 -22   25.76   13.74
  -1   4 -22   15.96   16.82
   1  -4  22   24.01   15.35
   1  -4  21   18.35   13.78
   1  -4  21    9.23    9.79
  -1   4 -21   15.70   15.35
  -1   4 -21   15.91   17.47
   1  -4  20    7.57   14.22
  -1   4 -20   18.48    5.95
   1  -4  20    3.19   12.60
  -1   4 -20   17.16   11.84
  -1   4 -20   14.62   13.91
   1  -4  19  -20.57   17.01
  -1   4 -19   -0.73    3.15
  -1   4 -19   13.16   12.58
   1  -4  19   -9.45    8.55
   1  -4  18   21.00    9.15
  -1   4 -18   33.85    7.50
   1  -4  18   -1.16   11.25
  -1   4 -18   47.36   15.10
  -1   4 -18   49.39   18.41
   1  -4  17   97.19   20.23
  -1   4 -17   61.71    9.40
   1  -4  17   63.54   17.50
  -1   4 -17   89.42   18.30
  -1   4 -17   99.32   22.24
   1  -4  16  116.20   22.83
  -1   4 -16   79.22   11.11
   1  -4  16   82.22   18.43
  -1   4 -16   90.53   21.16
  -1   4 -16   91.79   19.12
   1  -4  15   90.11   18.73
  -1   4 -15   86.92   11.22
   1  -4  15   98.75   18.95
  -1   4 -15   95.61   16.84
  -1   4 -15  114.09   20.32
   1  -4  14   14.95    6.03
   1  -4  14    5.32    6.78
  -1   4 -14   20.26    8.64
  -1   4 -14   29.72   12.23
  -1   4 -13  123.03   18.42
   1  -4  13  121.41   19.67
   1  -4  13  150.76   22.14
  -1   4 -13  169.07   24.08
   1  -4  12    2.70    5.33
  -1   4 -12   11.26    5.54
  -1   4 -12    6.39    6.41
   1  -4  12  -10.65    7.22
  -1   4 -11   -0.51    7.65
  -1   4 -11    1.63    4.91
   1  -4  11    4.94    3.79
   1  -4  11   -5.18    9.87
  -1   4 -10    4.31    6.38
   1  -4  10   16.29    5.14
  -1   4 -10   23.84    7.70
   1  -4   9 1746.78   55.74
  -1   4  -9 1599.22   50.30
   1  -4   9 1697.87   57.53
  -1   4  -8   18.24    6.44
   1  -4   8    6.75    4.68
   1  -4   8    9.83    3.74
  -1   4  -7   63.07   10.56
   1  -4   7   46.08    7.86
  -1   4  -7   36.64    7.14
   1  -4   6   48.39    7.71
  -1   4  -6   37.34    6.60
  -1   4  -6   38.97    6.50
   1  -4   6   43.98    8.31
   1  -4   5   29.14    5.87
  -1   4  -5   13.54    4.50
   1  -4   5   35.55    8.91
  -1   4  -5   13.21    4.47
   1  -4   4   15.47    4.66
  -1   4  -4   15.97    4.96
   1  -4   4   24.48    6.72
  -1   4  -3   68.89    7.94
   1  -4   3   63.95    8.57
  -1   4  -3   63.65    8.97
   1  -4   3   35.98    5.01
   1  -4   2    3.17    2.75
  -1   4  -2   13.40    3.80
   1  -4   2    6.79    4.76
   1  -4   0 3908.77   62.11
  -1   4   0 3596.03   61.99
  -1   4   0 3823.85   61.19
   1  -4   0 3548.55   61.16
   1  -4  -1 5288.03   81.58
  -1   4   1 5899.98   82.65
  -1   4   2 1148.66   39.87
   1  -4  -2 1241.17   42.35
  -1   4   3  232.75   19.70
  -1   4   3  209.22   18.49
   1  -4  -3  232.07   19.90
  -1   4   4  164.06   18.06
   1  -4  -4  123.46   15.27
   1  -4  -4  149.56   17.24
  -1   4   4  123.46   15.42
   1  -4  -5  166.14   18.72
  -1   4   5  171.08   19.63
   1  -4  -5  193.91   20.57
  -1   4   6  449.41   33.97
   1  -4  -6  387.09   30.32
   1  -4  -6  360.83   30.51
  -1   4   7  224.84   25.26
   1  -4  -7  198.60   22.47
   1  -4  -7  225.24   25.04
  -1   4   7  205.56   15.98
  -1   4   7  190.20   22.21
  -1   4   8   20.95    9.06
   1  -4  -8    7.65    3.89
  -1   4   8   13.37    6.41
   1  -4  -8   24.66    8.90
  -1   4   8   19.56    5.83
  -1   4   9   20.18    9.69
   1  -4  -9   18.42    9.67
  -1   4   9   29.05   10.70
   1  -4  -9   18.20    6.73
  -1   4   9   24.63    6.60
  -1   4  10   -6.24    5.01
   1  -4 -10   -2.18    5.69
  -1   4  10   -5.64    5.69
  -1   4  10   -1.48    2.81
   1  -4 -10   -4.36    6.22
   1  -4 -11   22.88    9.72
   1  -4 -11   37.24   12.84
  -1   4  11   37.70   12.46
  -1   4  11   37.28    7.78
  -1   4  11   24.68   11.28
   1  -4 -12   -3.57   10.22
   1  -4 -12    2.20    7.73
  -1   4  12   -3.52    7.20
  -1   4  12    0.37    4.44
  -1   4  12    8.59    9.47
   1  -4 -13    6.00    8.78
  -1   4  13   -7.52    6.60
  -1   4  13   -2.35    7.28
   1  -4 -13   -9.60   10.28
   1  -4 -14   -4.68   11.61
  -1   4  14    7.04   12.82
  -1   4  14   15.86   12.39
   1  -4 -14    5.73    7.12
   1  -4 -15   19.29   15.96
  -1   4  15   11.42   11.91
  -1   4  15   -5.64   11.49
   1  -4 -16   66.91   21.99
  -1   4  16   36.66   15.56
   1  -4 -16   38.93   15.96
  -1   4  17   20.91   15.79
  -1   4  17   34.16   17.50
   1  -4 -17   40.65   16.72
   1  -4 -17   57.17   17.49
  -1   4  18  -11.09   12.75
  -1   4  18   -0.67   10.15
   1  -4 -18   16.80   16.01
   1  -4 -18    4.26   11.57
  -1   4  19   15.76   13.96
  -1   4  19   21.54   16.26
   1  -4 -19    8.40   12.77
  -1   4  20   77.70   27.99
   1  -4 -20  103.37   28.54
  -1   4  20  101.10   32.14
   1  -4 -20   84.10   32.10
   1  -3  23   74.32   28.57
  -1   3 -23   57.40   21.95
  -1   3 -23   80.97   31.51
   1  -3  23   54.61   23.53
   1  -3  22    9.25   10.24
  -1   3 -22    0.43    8.88
  -1   3 -22   14.01   19.48
   1  -3  22    9.53   12.07
   1  -3  21   13.04   15.14
  -1   3 -21   36.27   15.71
  -1   3 -21   17.75   10.86
   1  -3  21    0.91   12.69
  -1   3 -20    4.08    9.67
  -1   3 -20    4.09   10.38
   1  -3  20   19.43   12.70
   1  -3  19   -3.87    8.13
  -1   3 -19   13.20   14.46
  -1   3 -18    3.58    7.59
   1  -3  18    1.21    6.71
  -1   3 -18    5.81    4.98
   1  -3  18    7.40    6.73
  -1   3 -18   -1.22    8.52
  -1   3 -17   -6.09   10.17
   1  -3  17    7.75    9.48
  -1   3 -17    6.71    4.36
   1  -3  17    3.73    8.33
  -1   3 -17    9.71   10.53
  -1   3 -16    6.58    7.40
   1  -3  16   17.27   10.65
  -1   3 -16    3.03    3.01
   1  -3  16   24.91   10.45
  -1   3 -16    1.83    7.75
  -1   3 -15   53.04   14.02
   1  -3  15   43.06   13.45
  -1   3 -15   45.69    7.56
   1  -3  15   53.29   14.81
  -1   3 -15   58.34   15.97
   1  -3  14   69.92   16.33
   1  -3  14   76.05   17.23
  -1   3 -14   60.20   15.87
  -1   3 -14   68.92   14.53
  -1   3 -14   55.21    8.90
   1  -3  13   -2.55    5.77
  -1   3 -13   -0.97    4.73
   1  -3  13    8.07    6.49
  -1   3 -13    3.40    4.43
  -1   3 -13    6.10    4.11
   1  -3  12    9.41    4.99
  -1   3 -12    4.04    8.26
   1  -3  12   10.36    8.21
  -1   3 -12   -5.83    8.50
  -1   3 -11  168.18   22.12
  -1   3 -11  141.49   17.80
   1  -3  11  142.92   19.49
   1  -3  11  144.38   19.83
   1  -3  10   66.58   12.46
   1  -3  10   74.44   13.83
  -1   3 -10   61.46   12.85
  -1   3 -10   59.10   10.75
   1  -3   9  400.59   27.74
   1  -3   9  414.66   29.13
  -1   3  -9  399.33   26.16
   1  -3   8  138.07   15.39
   1  -3   8  139.30   16.10
  -1   3  -8  143.16   16.28
  -1   3  -7   -2.88    3.57
   1  -3   7   -2.67    3.70
  -1   3  -7    2.43    2.65
  -1   3  -6   36.82    7.41
  -1   3  -6   34.56    6.66
   1  -3   6   14.03    2.89
   1  -3   6   19.99    4.44
  -1   3  -5   12.86    3.14
   1  -3   5   14.27    4.10
   1  -3   5   14.01    4.26
  -1   3  -5   18.73    3.35
  -1   3  -4   -5.23    4.33
   1  -3   4   26.20    6.38
  -1   3  -4   -3.09    4.66
   1  -3   4   22.34    6.94
  -1   3  -3 3310.03   45.60
  -1   3  -3 3404.78   50.07
   1  -3   3 3281.64   48.64
   1  -3   2   13.17    3.66
  -1   3  -2   13.32    3.53
  -1   3  -2    8.36    2.75
   1  -3   2    5.33    1.98
   1  -3   0   29.87    4.91
  -1   3   0   35.78    5.69
  -1   3   0   34.93    5.90
   1  -3   0   37.78    5.35
  -1   3   1 1996.56   44.06
   1  -3  -1 2216.73   45.81
   1  -3  -1 2107.82   45.39
  -1   3   1 2117.92   44.15
  -1   3   2  231.75   16.36
  -1   3   2  194.27   15.37
   1  -3  -2  186.75   14.76
   1  -3  -2  230.23   16.84
  -1   3   3  641.04   29.90
   1  -3  -3  592.11   28.73
  -1   3   4   97.85   12.53
   1  -3  -4   88.85   11.98
  -1   3   4   84.94   12.16
  -1   3   5   31.39    8.46
   1  -3  -5   23.08    7.12
  -1   3   5   29.55    5.88
   1  -3  -5   21.96    7.08
  -1   3   5   22.77    7.36
   1  -3  -6  119.98   15.78
  -1   3   6  117.32   16.05
   1  -3  -6  146.87   18.75
  -1   3   6  122.26   11.22
  -1   3   6  105.94   15.42
  -1   3   7    3.31    5.74
   1  -3  -7    3.56    5.02
   1  -3  -7   15.84    5.49
  -1   3   7   15.08    4.87
  -1   3   8   11.05    5.92
   1  -3  -8   12.47    7.07
  -1   3   8   17.05    7.89
   1  -3  -8    9.87    5.03
  -1   3   9  571.50   40.75
  -1   3   9  573.51   41.72
   1  -3  -9  614.77   41.38
   1  -3  -9  718.87   47.97
  -1   3   9  713.29   30.04
   1  -3 -10   17.09    6.33
   1  -3 -10   22.37    7.38
  -1   3  10   22.81    8.53
  -1   3  10   17.55    5.01
  -1   3  10   25.17    9.63
  -1   3  11  499.41   42.35
  -1   3  11  658.58   48.85
   1  -3 -11  551.86   43.66
   1  -3 -11  650.05   49.93
  -1   3  11  645.40   30.06
   1  -3 -12   16.10    7.89
  -1   3  12   14.59    9.93
  -1   3  12   12.88    8.28
   1  -3 -12   16.77    8.66
   1  -3 -13  104.80   22.11
  -1   3  13  113.93   22.47
  -1   3  13  145.06   24.47
   1  -3 -13  101.44   19.50
   1  -3 -14   -1.19    7.60
  -1   3  14   -2.85    6.72
  -1   3  14   10.53    9.94
   1  -3 -14   -5.12    6.83
   1  -3 -15   34.61   16.64
  -1   3  15   49.09   18.88
  -1   3  15    0.56   11.55
   1  -3 -15   28.26   14.73
  -1   3  16   16.74   13.18
  -1   3  16   32.26   14.81
   1  -3 -16    3.23   12.24
   1  -3 -16   23.31   15.41
  -1   3  17   23.20   15.15
  -1   3  17   51.60   21.68
   1  -3 -17   51.14   18.15
   1  -3 -17   43.83   17.29
  -1   3  18   20.38   13.68
   1  -3 -18   17.06   15.27
   1  -3 -18   14.37   12.45
  -1   3  19   16.80   17.78
  -1   3  19    8.06    9.43
   1  -3 -19   24.16   17.13
   1  -3 -19    1.67    9.48
  -1   3  20   -0.07   14.53
   1  -3 -20   12.96   12.45
  -1   3  20   24.61   17.43
   1  -3 -20   14.27   16.89
   1  -2  22   48.20   21.92
   1  -2  22   23.00   17.13
  -1   2 -22   24.99   11.84
  -1   2 -22   43.64   20.66
   1  -2  21   23.32   17.49
   1  -2  21   21.29   20.03
  -1   2 -21   17.77   17.35
  -1   2 -21   -6.07   10.77
  -1   2 -20   15.41   10.30
   1  -2  20   12.95   14.40
   1  -2  19    6.30   12.50
  -1   2 -19   12.86   10.86
  -1   2 -19    3.56    9.59
   1  -2  18    0.91   11.19
   1  -2  18    6.03    9.18
  -1   2 -18   -8.59   10.36
  -1   2 -18   -8.22   12.92
   1  -2  17  107.53   22.18
   1  -2  17  112.45   24.48
  -1   2 -17   92.61   20.52
  -1   2 -17  108.07   22.56
  -1   2 -16  -15.01   12.23
   1  -2  16   -2.63    6.68
  -1   2 -16    0.41    2.64
   1  -2  16  -14.91   12.95
  -1   2 -16   -8.59    8.22
  -1   2 -15   12.20    5.59
   1  -2  15    0.27    8.94
  -1   2 -15   13.53    4.31
   1  -2  15    8.71    7.48
  -1   2 -15   17.39    9.75
   1  -2  14   97.64   19.18
  -1   2 -14  126.19   22.98
  -1   2 -14   95.35   16.56
   1  -2  14  121.65   21.48
  -1   2 -14   93.70   10.10
  -1   2 -13   -7.27    8.42
   1  -2  13    3.49    6.98
  -1   2 -13   -0.10    2.41
   1  -2  13    2.67    5.75
  -1   2 -13    1.72    5.60
   1  -2  12   13.44    8.57
   1  -2  12    2.63    5.77
  -1   2 -12   -1.20    3.92
  -1   2 -12    9.71    7.57
   1  -2  11   12.19    6.96
  -1   2 -11   16.41    3.56
  -1   2 -11   31.06   10.88
   1  -2  11   29.39    9.51
   1  -2  10  138.65   18.50
  -1   2 -10  131.06   16.34
   1  -2  10  133.04   17.73
  -1   2 -10  151.32   19.79
   1  -2   9   48.00    8.51
  -1   2  -9   38.96    7.82
  -1   2  -9   43.11   10.29
   1  -2   9   40.22    9.40
   1  -2   8    0.75    3.37
  -1   2  -8    1.80    3.03
   1  -2   8    1.09    3.13
  -1   2  -7  136.23   15.31
   1  -2   7  140.71   14.79
  -1   2  -7  117.59   12.85
   1  -2   6  851.26   32.33
  -1   2  -6  779.13   29.83
  -1   2  -6  842.19   34.64
   1  -2   6  771.94   32.32
  -1   2  -5  106.23    9.89
   1  -2   5   95.22    9.04
   1  -2   5  120.79   12.28
  -1   2  -5  109.21   11.29
   1  -2   4  826.13   25.02
   1  -2   4  760.13   25.48
  -1   2  -4  769.00   23.42
  -1   2  -3 1039.24   26.29
   1  -2   3 1056.72   26.21
  -1   2  -3  966.04   22.37
   1  -2   3 1051.76   23.86
   1  -2   2   46.41    4.98
  -1   2  -2   57.22    5.61
  -1   2  -2   64.14    5.34
  -1   2  -1   14.21    2.34
  -1   2  -1   15.60    2.76
   1  -2   1   14.94    2.77
   1  -2   0 1283.05   25.39
  -1   2   0 1402.44   25.80
  -1   2   0 1403.87   27.30
  -1   2   1  209.49   12.33
   1  -2  -1  201.02   11.88
  -1   2   1  226.84   12.40
  -1   2   2   59.76    7.68
  -1   2   2   54.47    7.55
   1  -2  -2   61.68    7.96
  -1   2   3  356.25   15.68
  -1   2   3  400.47   21.22
   1  -2  -3  337.68   19.51
   1  -2  -3  385.98   21.08
  -1   2   3  350.01   19.89
  -1   2   4   43.84    8.52
   1  -2  -4   48.30    8.59
  -1   2   4   53.21    9.12
   1  -2  -4   54.63    9.73
  -1   2   4   48.75    6.34
  -1   2   5  594.05   31.26
  -1   2   5  613.22   22.71
   1  -2  -5  607.72   32.51
  -1   2   6    4.50    5.52
  -1   2   6    8.95    3.00
   1  -2  -6   12.55    5.73
   1  -2  -6    7.08    3.58
  -1   2   6    2.08    3.19
  -1   2   7   63.59   11.98
  -1   2   7   67.75    8.39
   1  -2  -7   76.94   13.55
  -1   2   7   61.77   12.03
   1  -2  -7   60.11   11.17
   1  -2  -8  343.33   30.27
  -1   2   8  338.57   28.84
   1  -2  -8  313.80   26.76
  -1   2   8  378.88   20.46
  -1   2   8  327.93   28.47
  -1   2   9   51.11   12.19
  -1   2   9   34.86   10.42
   1  -2  -9   44.53   10.67
  -1   2  10   15.41    8.69
  -1   2  10   10.52    5.78
   1  -2 -10   18.11   10.42
   1  -2 -10   13.02    6.41
  -1   2  11    3.95    6.33
  -1   2  11    5.33    6.29
   1  -2 -11    9.81    9.43
   1  -2 -11   -1.54    5.06
  -1   2  12   13.70    7.03
  -1   2  12   15.70    8.29
   1  -2 -12   20.13   10.02
   1  -2 -12    7.87    6.72
  -1   2  13  -11.41   13.13
  -1   2  13    6.24    6.92
   1  -2 -13   -4.36    6.10
   1  -2 -13   -2.70    8.08
   1  -2 -14    1.16   10.43
   1  -2 -14    3.84   10.75
  -1   2  14    7.02    8.32
  -1   2  14  -14.12   14.42
   1  -2 -15  224.61   31.11
  -1   2  15  250.42   32.92
   1  -2 -15  266.44   38.26
  -1   2  15  249.27   35.25
  -1   2  16   13.11   13.29
   1  -2 -16   21.03    7.60
  -1   2  16    6.31    8.35
   1  -2 -17  -11.60    8.84
  -1   2  17   -1.00    8.10
   1  -2 -18   39.39   21.70
  -1   2  18   35.21   17.74
  -1   2  18   32.44   17.18
   1  -2 -18   53.84   16.89
   1  -2 -19    7.67   10.85
  -1   2  19   -7.62   10.72
   1  -2 -19    7.92   11.15
  -1   2  20   19.39   17.10
  -1   2  20    4.53   12.49
   1  -2 -20   -6.12    8.33
   1  -2 -21   16.65   18.52
  -1   2  21    5.26   14.90
  -1   2  21    0.25   10.02
   1  -2 -21   11.52   11.22
  -1   1 -22   14.41   15.44
  -1   1 -22   19.18   15.83
   1  -1  22   14.76   17.29
   1  -1  22   31.87   22.61
  -1   1 -21   -0.66   12.32
  -1   1 -21    6.38   10.43
   1  -1  21   15.30   18.55
   1  -1  21    3.23   10.51
  -1   1 -20   -3.80    8.44
   1  -1  20   17.38   12.91
   1  -1  20   13.90   20.10
  -1   1 -19   75.98   23.36
  -1   1 -19   51.48   16.68
   1  -1  19   63.63   20.62
   1  -1  19   37.43   17.20
  -1   1 -18   15.38   10.31
  -1   1 -18   -0.60   10.59
   1  -1  18    7.02   15.68
   1  -1  18   15.83   10.33
  -1   1 -17   26.14   13.12
  -1   1 -17   38.51   11.23
   1  -1  17   23.80   12.89
   1  -1  17   41.63   15.97
  -1   1 -16   -7.53   10.44
  -1   1 -16  -15.14   13.64
   1  -1  16    2.28    7.70
   1  -1  16  -15.50   12.27
  -1   1 -15   10.28    9.59
  -1   1 -15   -4.08    8.30
   1  -1  15   -2.34    7.19
   1  -1  15    5.22    7.69
  -1   1 -14    5.52    6.57
  -1   1 -14  -11.30   12.60
   1  -1  14   -7.17    6.46
   1  -1  14    2.81    9.73
  -1   1 -13    5.14    5.67
   1  -1  13    3.23    5.97
   1  -1  13    1.57    8.56
  -1   1 -13   -1.47    5.41
  -1   1 -12   19.55    7.85
  -1   1 -12   14.37    5.65
   1  -1  12   14.82    8.93
  -1   1 -12   15.40    3.79
   1  -1  12   22.18    7.91
  -1   1 -11    5.34    3.55
  -1   1 -11   17.37    6.74
   1  -1  11   24.15    9.35
  -1   1 -11   18.90    4.20
   1  -1  11   17.02    8.51
  -1   1 -10   28.56    7.66
   1  -1  10   27.54    9.19
  -1   1 -10   16.59    7.85
  -1   1 -10   20.38    4.01
   1  -1  10   17.64    7.29
  -1   1  -9  809.43   40.19
   1  -1   9  791.96   42.94
  -1   1  -9  759.25   22.67
  -1   1  -9  816.13   45.05
   1  -1   8    1.38    4.71
  -1   1  -8    6.14    2.18
   1  -1   8   -2.30    4.00
  -1   1  -8    4.64    4.41
  -1   1  -7    8.94    6.04
   1  -1   7    3.39    3.63
   1  -1   7   12.11    5.47
  -1   1  -7   11.26    5.04
   1  -1   6   -4.67    3.89
  -1   1  -6   -2.34    3.06
   1  -1   6   -2.15    3.71
  -1   1  -6    5.41    4.17
   1  -1   5  205.92   15.49
  -1   1  -5  196.50   14.76
   1  -1   5  228.23   16.11
  -1   1  -5  239.72   17.53
   1  -1   4 2189.54   44.83
   1  -1   4 2275.09   44.53
  -1   1  -4 2276.01   47.43
   1  -1   3    5.07    2.58
  -1   1  -3   -1.22    2.49
  -1   1  -3    1.41    1.98
   1  -1   3    7.71    2.86
  -1   1  -2   66.59    5.06
   1  -1   2   57.00    5.15
  -1   1  -2   62.60    5.42
  -1   1   1 1562.21   25.57
   1  -1  -1 1432.41   24.47
  -1   1   2  219.08   12.36
   1  -1  -2  202.58    9.85
  -1   1   2  220.54   10.36
  -1   1   2  220.00   12.11
   1  -1  -2  201.24   11.53
  -1   1   3  965.87   29.67
   1  -1  -3 1020.97   31.40
   1  -1  -3  890.86   22.12
  -1   1   3  929.39   22.93
   1  -1  -3  882.46   27.89
  -1   1   3  942.84   29.17
   1  -1  -4   79.54    9.66
  -1   1   4   90.05   10.56
   1  -1  -4  111.34   12.37
  -1   1   4  109.54    8.68
   1  -1  -4   93.46    7.91
  -1   1   4  106.45   11.70
   1  -1  -5  240.73   18.12
  -1   1   5  268.72   19.86
   1  -1  -5  303.48   21.37
   1  -1  -5  294.68   14.82
  -1   1   5  297.33   15.01
  -1   1   5  297.74   20.64
   1  -1  -6    6.65    3.08
  -1   1   6    4.99    2.64
  -1   1   6    8.57    4.81
   1  -1  -6    8.16    5.29
   1  -1  -6    2.09    3.35
  -1   1   6    2.33    2.71
  -1   1   7   36.81    6.00
  -1   1   7   28.23    9.18
   1  -1  -7   26.61    8.22
   1  -1  -7   21.75    7.40
   1  -1  -8  242.16   24.47
   1  -1  -8  204.19   20.93
  -1   1   8  264.73   24.58
   1  -1  -9   34.92    6.60
  -1   1   9   42.35   11.37
   1  -1  -9   47.24   11.15
   1  -1  -9   40.85   10.30
  -1   1   9   36.10    9.91
   1  -1 -10   21.49    5.62
  -1   1  10   19.17    7.51
   1  -1 -10   16.72    5.66
   1  -1 -10   18.67    7.94
  -1   1  10   15.82    7.72
  -1   1  11  177.35   23.78
   1  -1 -11  173.88   24.29
   1  -1 -11  176.83   22.77
  -1   1  11  198.19   25.31
  -1   1  12  119.85   20.00
   1  -1 -12  164.98   25.32
   1  -1 -12  133.73   20.65
  -1   1  12  147.97   22.82
   1  -1 -13    6.14    7.15
  -1   1  13   -7.49    8.64
   1  -1 -13   -7.77    6.10
  -1   1  13   -9.18    9.45
   1  -1 -14 1793.05   79.76
  -1   1  14 1845.58   86.32
  -1   1  14 2059.77   93.17
   1  -1 -15   49.93   15.00
  -1   1  15   30.06   14.77
   1  -1 -15   66.41   19.49
  -1   1  15   45.42   14.86
   1  -1 -16  134.29   26.82
  -1   1  16  100.86   22.76
  -1   1  16   96.50   21.26
   1  -1 -16  126.85   24.43
   1  -1 -17    5.46    8.00
  -1   1  17    6.67    9.59
  -1   1  17  -11.51   11.42
   1  -1 -17   12.56    7.34
   1  -1 -18   -3.67   12.80
  -1   1  18   14.98   14.98
  -1   1  18   -9.49    9.02
   1  -1 -18   -8.37   10.85
   1  -1 -19   -7.21    9.48
  -1   1  19   -0.90   10.07
   1  -1 -19    1.29   11.01
   1  -1 -20   28.32   18.98
  -1   1  20   17.83   18.13
  -1   1  20   32.83   17.42
   1  -1 -20  -15.24   13.84
   1  -1 -21   24.48   22.60
  -1   1  21   20.07   15.40
  -1   1  21    0.95   14.26
   1  -1 -21   -6.61   13.17
  -1   0 -22   18.69   18.29
   1   0  22   26.27   18.20
   1   0  22   21.08   17.13
  -1   0 -22   25.29   15.04
  -1   0 -21    7.86   15.77
   1   0  21   32.31   21.07
   1   0  21    6.00    8.97
  -1   0 -21   -7.26    9.79
  -1   0 -20    8.05   12.53
  -1   0 -20   23.39   13.70
   1   0  20   -9.96    9.31
   1   0  20   15.58   17.54
   1   0  19   14.35   10.97
  -1   0 -19   -6.22    7.82
  -1   0 -18   13.33    8.79
   1   0  18   20.79   14.72
  -1   0 -17   92.03   18.61
   1   0  17   88.45   21.87
  -1   0 -17  117.13   26.84
   1   0  17  114.53   25.36
  -1   0 -16  -13.11    8.99
   1   0  16   15.33   12.25
  -1   0 -16    3.33   12.09
   1   0  16   13.76   10.23
  -1   0 -15  557.06   45.86
  -1   0 -15  619.45   55.01
   1   0  15  524.93   47.27
   1   0  15  593.51   52.42
  -1   0 -14   37.32   14.56
   1   0  14   40.19   14.91
  -1   0 -14   28.10   12.31
   1   0  14   31.04   12.67
  -1   0 -13    6.42    8.16
   1   0  13   -0.06    4.62
  -1   0 -13  -10.04    8.31
   1   0  13    3.72    7.25
  -1   0 -12    6.69    6.90
   1   0  12   -1.90    5.23
  -1   0 -12   -2.75    8.24
   1   0  12   -2.90    5.85
  -1   0 -11   15.82    7.58
   1   0  11    2.82    6.54
  -1   0 -11    5.26    6.74
   1   0  11    7.96    6.23
  -1   0 -10    0.06    4.74
  -1   0 -10    3.09    5.41
   1   0  10   -2.61    6.45
  -1   0 -10    0.06    1.96
   1   0  10   -4.82    6.16
  -1   0  -9    1.64    4.45
  -1   0  -9    7.78    5.83
   1   0   9   -9.03    8.13
  -1   0  -9    2.01    2.25
   1   0   8   74.21   12.90
  -1   0  -8   75.01    6.45
   1   0   8   71.21   13.05
  -1   0  -8   59.34   11.77
   1   0   7   99.91   13.79
  -1   0  -7   87.38   12.67
  -1   0  -7  107.47   14.69
   1   0   7   80.56   12.53
  -1   0  -7   87.10    6.32
  -1   0  -6   42.65    4.12
  -1   0  -6   61.03   10.84
  -1   0  -6   53.02    8.94
   1   0   6   50.57    9.37
   1   0   5    7.91    3.86
  -1   0  -5    1.37    3.26
  -1   0  -5    2.32    3.67
   1   0   5   -0.21    3.53
  -1   0  -4 1045.17   32.24
   1   0   4 1160.20   34.69
  -1   0  -4 1219.80   36.73
   1   0   4 1041.66   33.52
  -1   0  -3  306.09   15.26
   1   0   3  304.12   15.53
  -1   0  -3  323.38   16.64
   1   0   3  314.89   16.20
  -1   0  -2  158.19    9.11
   1   0   2  152.96    9.37
  -1   0  -2  157.34    9.82
   1   0  -1    0.35    0.42
   1   0  -2   -0.17    0.95
  -1   0   2    0.26    1.11
   1   0  -2    0.02    1.34
  -1   0   2   -3.11    1.62
  -1   0   3  377.27   16.58
   1   0  -3  425.61   16.90
  -1   0   3  423.00   14.51
   1   0  -3  405.64   14.17
  -1   0   3  424.92   17.58
   1   0  -3  426.41   18.64
  -1   0   4  530.93   22.70
   1   0  -4  498.26   21.56
  -1   0   4  621.05   19.22
   1   0  -4  504.25   17.52
  -1   0   4  543.47   23.83
   1   0  -4  592.99   24.57
  -1   0   5  347.97   20.57
   1   0  -5  306.90   18.93
   1   0  -5  322.09   21.15
  -1   0   5  344.73   20.62
   1   0  -5  316.15   14.93
   1   0  -6   54.58    7.00
  -1   0   6   61.93    9.90
   1   0  -6   60.68    9.92
  -1   0   6   58.69    9.40
   1   0  -7    3.08    1.73
  -1   0   7    8.51    4.34
   1   0  -7    2.47    3.99
   1   0  -7    8.46    5.07
  -1   0   7    9.94    5.58
  -1   0   8   33.76    7.33
   1   0  -8   43.11   10.34
  -1   0   8   54.03   10.93
   1   0  -8   56.17   11.07
   1   0  -9   63.17   12.57
   1   0  -9   71.04   12.69
  -1   0   9   67.23   12.40
   1   0  -9   68.28    8.91
  -1   0   9   77.91   14.04
   1   0 -10   71.16   13.30
  -1   0  10   50.53   10.77
   1   0 -10   62.06    8.60
  -1   0  10   67.92   13.89
   1   0 -11    3.75    5.88
  -1   0  11    3.39    4.04
   1   0 -11   14.77    4.34
  -1   0  11    7.52    5.45
   1   0 -12   41.40   12.15
   1   0 -12   34.81   10.52
  -1   0  12   36.08   11.09
   1   0 -12   46.86    8.32
  -1   0  12   35.90   11.22
   1   0 -13   25.42    9.46
   1   0 -13   36.37   11.22
  -1   0  13   13.46    6.53
   1   0 -13   29.92    7.00
  -1   0  13   41.34   14.20
   1   0 -14  116.61   23.60
  -1   0  14   98.83   21.45
   1   0 -14  109.00   20.81
  -1   0  14   98.84   20.31
   1   0 -14   97.61   13.14
   1   0 -15  833.84   55.38
   1   0 -15 1100.09   71.57
  -1   0  15  994.65   64.04
  -1   0  15 1024.83   67.55
   1   0 -16   -0.34    6.71
  -1   0  16    4.10   10.03
   1   0 -16   10.83   14.28
  -1   0  16   10.65   10.68
  -1   0  17   -7.60   11.92
   1   0 -17    0.65    7.10
  -1   0  17   -5.01    6.68
  -1   0  18   14.33   10.19
   1   0 -18   36.31   17.78
   1   0 -18   23.02   11.09
   1   0 -19   -1.65   13.91
  -1   0  19    4.66   11.33
  -1   0  19   14.17   11.05
   1   0 -19   -3.77    9.89
   1   0 -20   -1.70   10.34
  -1   0  20    3.44   10.48
  -1   0  20   -4.53   10.99
   1   0 -20    1.00    9.29
  -1   0  21    9.30   17.62
  -1   0  21    1.58   13.04
   1   0 -21    1.77    7.95
   1   0 -22    5.66   11.87
  -1   0  22   37.17   20.97
  -1   0  22   11.00   16.87
   1   0 -22   -1.22    8.84
  -1  -1 -21   33.09   24.69
   1   1  21   31.58   17.74
   1   1  21   20.31   16.91
  -1  -1 -21   22.19   14.91
  -1  -1 -20   10.37   13.69
   1   1  20    6.68   13.09
   1   1  20   15.80   15.73
  -1  -1 -20   -0.03   10.32
   1   1  19   -0.66   10.00
   1   1  19    6.37    9.18
  -1  -1 -19   -1.27   10.33
  -1  -1 -18   21.24   13.26
   1   1  18   50.77   19.38
   1   1  18   28.07   15.54
  -1  -1 -18    7.27    8.47
  -1  -1 -17   54.10   20.12
   1   1  17   49.18   17.43
   1   1  17   39.41   17.49
  -1  -1 -17   43.35   15.29
  -1  -1 -16    7.50    8.81
  -1  -1 -16   21.61   11.86
   1   1  16    2.15    9.34
   1   1  16    5.70    9.27
  -1  -1 -15  456.77   43.36
   1   1  15  412.69   43.62
  -1  -1 -15  458.56   48.35
   1   1  15  442.25   45.82
  -1  -1 -14 2195.63   89.57
  -1  -1 -14 2335.08  103.21
   1   1  14 2026.67   90.96
   1   1  14 2372.39  101.21
  -1  -1 -13   27.63   11.71
   1   1  13    9.23    6.02
  -1  -1 -13   23.60   10.94
   1   1  13   33.74   11.36
  -1  -1 -12   96.70   17.65
   1   1  12   78.78   16.21
  -1  -1 -12  111.55   20.93
   1   1  12   95.07   18.61
   1   1  11   -6.17    7.77
  -1  -1 -11    2.17    5.69
   1   1  11   -3.11    4.74
  -1  -1 -11    1.84    5.00
   1   1  10   -2.87    5.76
  -1  -1 -10    2.90    4.63
   1   1  10   -0.70    4.38
  -1  -1 -10    1.61    4.59
   1   1   9  139.18   18.99
  -1  -1  -9  133.98   19.31
  -1  -1  -9  154.39   19.54
   1   1   9  140.91   19.15
   1   1   8    7.16    7.04
  -1  -1  -8    8.48    4.89
   1   1   8   -5.01    4.58
  -1  -1  -8    4.42    3.91
   1   1   7   10.30    5.63
  -1  -1  -7   17.62    3.97
   1   1   7   17.66    6.71
  -1  -1  -6  175.27   18.42
  -1  -1  -6  139.16   15.39
   1   1   6  148.46   16.43
  -1  -1  -5  282.53   20.28
   1   1   5  268.77   20.49
  -1  -1  -5  284.05   22.05
   1   1   5  317.76   10.34
   1   1   5  282.70   20.90
   1   1   4  104.19   11.84
  -1  -1  -4  124.76   13.09
   1   1   4  133.16   13.16
  -1  -1  -4  132.70   12.61
  -1  -1  -3   30.33    6.62
   1   1   3   27.76    6.02
   1   1   3   19.91    4.57
  -1  -1  -3   30.55    6.80
   1   1   2   -1.27    2.31
   1   1   2   -1.65    1.97
  -1  -1  -2   -1.57    2.25
  -1  -1  -2   -0.41    1.81
  -1  -1  -1  213.72   10.47
   1   1   1  193.44   10.05
  -1  -1  -1  201.98    9.99
  -1  -1   2    0.00    0.88
  -1  -1   2    1.06    0.90
   1   1  -2    3.15    1.29
  -1  -1   3   10.15    2.16
   1   1  -3    8.82    2.29
  -1  -1   3   13.91    3.51
   1   1  -4  407.18   17.47
  -1  -1   4  448.94   18.89
  -1  -1   4  425.92   19.56
   1   1  -4  474.13   20.43
   1   1  -5  215.15   14.37
  -1  -1   5  234.64   16.26
   1   1  -5  242.54   17.35
  -1  -1   5  231.14   16.20
   1   1  -6   -0.08    1.85
   1   1  -6    2.16    4.57
  -1  -1   6   -0.57    3.17
  -1  -1   6   -2.33    3.45
  -1  -1   7  443.18   26.48
   1   1  -7  414.37   24.35
   1   1  -7  451.99   28.02
   1   1  -7  402.06   19.04
  -1  -1   7  386.25   25.26
   1   1  -8    6.73    4.10
  -1  -1   8    1.92    4.20
   1   1  -8   -2.43    3.47
   1   1  -9  879.90   40.47
  -1  -1   9  895.89   43.35
   1   1  -9  902.41   45.73
   1   1  -9  793.16   29.48
  -1  -1  10  573.89   38.01
   1   1 -10  573.08   35.62
   1   1 -10  660.88   42.18
   1   1 -10  534.24   25.26
  -1  -1  10  607.05   38.41
   1   1 -11  201.00   21.98
  -1  -1  11  199.83   23.61
  -1  -1  11  167.89   21.52
   1   1 -11  210.30   25.46
   1   1 -11  200.30   16.17
   1   1 -12   22.13    7.10
   1   1 -12   21.21    5.82
  -1  -1  12   20.94    8.67
  -1  -1  12   19.92    8.48
   1   1 -12   24.55    8.04
   1   1 -13   20.23    6.52
   1   1 -13   37.67    7.79
  -1  -1  13   34.04   10.26
  -1  -1  13   37.44   11.50
   1   1 -13   36.06   12.91
   1   1 -14   56.99   12.21
   1   1 -14   66.30   10.16
  -1  -1  14   82.02   17.96
  -1  -1  14   69.30   17.85
   1   1 -14   74.60   16.80
   1   1 -15   34.54   13.26
   1   1 -15   34.71    7.65
  -1  -1  15   36.85   13.29
  -1  -1  15   45.21   13.95
   1   1 -15   56.44   17.41
   1   1 -16   81.94   17.49
   1   1 -16  143.74   15.32
  -1  -1  16  113.33   21.19
   1   1 -16  133.98   26.21
  -1  -1  16  127.83   24.52
   1   1 -17   70.50   16.26
  -1  -1  17   97.94   21.63
   1   1 -17  122.21   27.18
  -1  -1  17  107.50   23.63
   1   1 -18  -12.00   13.18
  -1  -1  18    8.33   12.30
   1   1 -18   -7.06    9.98
  -1  -1  18    5.07    9.06
   1   1 -19    3.38    8.22
  -1  -1  19    4.09   10.50
   1   1 -19   19.49   12.84
  -1  -1  19    8.68   15.60
   1   1 -20   -2.24    9.14
   1   1 -20   21.57   14.43
  -1  -1  20    1.91   12.47
   1   1 -21    2.89   10.66
  -1  -1  21   17.26   16.25
  -1  -1  21   23.40   20.43
   1   1 -21    7.77   10.88
   1   1 -22   26.52   13.55
  -1  -1  22   17.11   19.29
   1   1 -22   19.09   16.29
  -1  -1  22   11.03   13.53
  -1  -2 -21   27.24   15.80
   1   2  21   17.03   17.92
  -1  -2 -21   49.59   21.24
   1   2  21   47.84   24.55
  -1  -2 -20    4.24    9.99
   1   2  20    4.49   13.46
  -1  -2 -20    9.66   15.63
   1   2  20   11.54   16.32
  -1  -2 -19   -4.50   11.81
   1   2  19    3.62   12.50
  -1  -2 -19    7.58   14.99
   1   2  19   12.55   15.12
  -1  -2 -18    8.70    8.84
   1   2  18   10.94   16.07
  -1  -2 -18   -1.96   11.43
  -1  -2 -17   84.11   23.20
   1   2  17   95.96   22.12
  -1  -2 -16  112.45   24.79
   1   2  16   78.88   19.92
  -1  -2 -16   94.77   24.08
   1   2  16   98.61   24.47
  -1  -2 -15   29.10   11.93
   1   2  15   12.11    7.85
  -1  -2 -15   34.12   13.66
   1   2  15   11.08    8.15
  -1  -2 -14    6.04    8.92
   1   2  14   -4.59   10.77
   1   2  14  -16.54   14.08
  -1  -2 -14  -13.84    7.85
   1   2  13   -9.13    7.35
   1   2  13   -6.89    7.46
  -1  -2 -13    9.53    8.59
  -1  -2 -13    8.35    7.73
  -1  -2 -12  122.95   21.02
   1   2  12  128.65   22.82
  -1  -2 -12  152.17   25.55
   1   2  12  144.86   23.41
  -1  -2 -11   -4.01    7.90
   1   2  11   -3.56    5.79
   1   2  11    2.88    6.43
  -1  -2 -11   -5.65    5.39
  -1  -2 -10   47.46   13.75
   1   2  10   32.84   10.82
   1   2  10   20.16    9.46
  -1  -2 -10   20.01    7.30
  -1  -2  -9   46.81   12.91
  -1  -2  -9   51.23   12.25
   1   2   9   49.87   13.68
   1   2   9   48.74   12.15
  -1  -2  -8    2.99    4.97
  -1  -2  -8   -6.86    7.44
   1   2   8    2.92    2.10
   1   2   8   -4.12    4.97
   1   2   7    3.01    5.05
   1   2   7    1.19    1.76
   1   2   7    4.09    3.94
  -1  -2  -7   -6.18    6.74
  -1  -2  -6  310.83   25.55
   1   2   6  332.48   13.24
   1   2   6  291.57   24.14
   1   2   6  332.71   25.75
   1   2   5  656.12   17.44
  -1  -2  -5  614.74   33.62
   1   2   5  612.41   32.74
  -1  -2  -5  569.00   30.61
   1   2   4  152.11   15.11
  -1  -2  -4  162.10   15.90
  -1  -2  -4  146.91   14.89
   1   2   4  160.57   15.57
   1   2   3 1695.59   45.05
  -1  -2  -3 1571.04   43.25
  -1  -2  -3 1728.15   46.40
  -1  -2  -2   13.11    4.62
   1   2   2   21.86    5.11
   1   2   2   22.67    5.77
  -1  -2  -2   24.45    5.65
  -1  -2  -1 2254.79   41.32
   1   2   1 2316.69   41.88
  -1  -2  -1 2245.02   41.85
  -1  -2   0  958.36   23.23
  -1  -2   0 1001.54   23.42
   1   2  -1 2635.87   32.77
  -1  -2   2   20.20    3.29
  -1  -2   2   17.31    2.71
   1   2  -2   17.91    3.05
   1   2  -3  183.19    9.66
  -1  -2   3  208.00   10.07
  -1  -2   3  192.79   11.30
  -1  -2   4  447.25   19.10
  -1  -2   4  509.87   18.77
   1   2  -4  472.14   17.84
  -1  -2   5   -2.36    4.83
   1   2  -5    0.37    2.75
   1   2  -5    9.76    4.39
  -1  -2   5    8.40    3.41
  -1  -2   6    7.08    4.85
   1   2  -6   -5.40    4.38
  -1  -2   6    4.48    4.11
   1   2  -6   -1.00    3.53
   1   2  -7  518.46   26.15
  -1  -2   7  574.48   28.59
   1   2  -7  559.93   29.82
  -1  -2   7  533.76   29.00
   1   2  -8  279.15   20.91
   1   2  -8  310.67   24.51
  -1  -2   8  295.62   23.07
  -1  -2   9 1711.71   57.70
   1   2  -9 1641.22   53.51
   1   2  -9 1707.42   60.69
   1   2 -10   52.57   10.21
   1   2 -10   69.05    9.43
   1   2 -10   62.43   12.76
  -1  -2  10   76.24   13.73
  -1  -2  10   71.39   12.67
  -1  -2  11   81.91   14.67
   1   2 -11   61.02   11.31
   1   2 -11   74.01   10.59
  -1  -2  11   75.07   14.35
  -1  -2  12   33.28   10.36
   1   2 -12   27.30    7.49
   1   2 -12   32.00    7.29
   1   2 -12   31.38    9.87
  -1  -2  12   17.07    6.21
  -1  -2  13    1.34    5.01
  -1  -2  13   -1.53    4.47
   1   2 -13   -4.19    5.99
   1   2 -13   -1.24    3.15
   1   2 -13   -4.34    6.17
  -1  -2  14  209.43   27.85
   1   2 -14  173.40   22.27
  -1  -2  14  164.58   24.54
   1   2 -14  162.69   15.91
   1   2 -14  226.14   29.17
  -1  -2  15   19.89   10.22
   1   2 -15    8.77    4.96
   1   2 -15   20.88    6.54
   1   2 -15   26.26   11.45
  -1  -2  15   27.01    9.85
  -1  -2  16    1.73    6.85
   1   2 -16  -18.03    9.47
   1   2 -16   -1.49    4.19
   1   2 -16   -9.81   10.85
  -1  -2  16   12.77   12.34
  -1  -2  17   33.11   11.60
   1   2 -17   29.56   11.80
   1   2 -17   27.67    8.08
   1   2 -17   25.31   14.54
  -1  -2  17   -6.15   11.24
  -1  -2  18   58.92   18.71
   1   2 -18   55.77   15.25
   1   2 -18   74.96   11.79
   1   2 -18   74.33   21.29
  -1  -2  18  104.94   25.60
   1   2 -19  -12.38    9.74
   1   2 -19    4.18    5.01
   1   2 -19   -7.10    8.27
   1   2 -20    8.31    9.00
  -1  -2  20   20.44   14.90
   1   2 -20   50.03   21.48
  -1  -2  20   20.06   14.17
   1   2 -21   20.80   14.73
   1   2 -21   26.80   17.63
  -1  -2  21   44.76   20.51
  -1  -2  21   31.22   15.45
  -1  -2  22   21.01   16.77
  -1  -2  22    3.99   10.66
   1   2 -22   17.49   13.40
  -1  -2  23   31.62   19.16
   1   2 -23   31.92   16.28
  -1  -2  23   12.63   13.28
   1   2 -23   44.33   23.09
  -1  -3 -20    5.70    9.97
   1   3  20    6.10   13.58
   1   3  20    4.79   10.91
  -1  -3 -20    7.15   15.63
  -1  -3 -19   -0.55    8.57
   1   3  19   13.72   12.28
   1   3  19   -0.67   10.25
  -1  -3 -19    6.25   13.31
  -1  -3 -18    8.75   12.56
   1   3  18   25.39   15.10
   1   3  18    5.65   11.42
  -1  -3 -17   13.96   13.81
   1   3  17   -1.40   10.97
   1   3  17    2.54   10.78
  -1  -3 -17    3.43   10.62
  -1  -3 -16   25.41   15.66
  -1  -3 -16   16.32   14.03
   1   3  16    9.59    9.83
   1   3  16   22.38   13.84
  -1  -3 -15   -0.76   13.25
  -1  -3 -15   10.41   11.04
   1   3  15   -2.33   11.35
   1   3  15   15.31   13.03
  -1  -3 -14   -6.30    9.14
  -1  -3 -14    1.58    8.13
   1   3  14   -9.65    8.56
   1   3  14   13.67   11.71
  -1  -3 -13   -0.60    7.52
  -1  -3 -13    6.69    6.91
   1   3  13   15.60    9.33
   1   3  13    1.08    7.63
  -1  -3 -12   39.77   14.98
  -1  -3 -12   38.58   12.68
   1   3  12   36.04   13.08
   1   3  12   22.43    9.65
  -1  -3 -11   34.46   12.95
  -1  -3 -11   36.89   12.06
   1   3  11   62.03   15.62
   1   3  11   49.61   13.61
  -1  -3 -10  131.99   20.89
   1   3  10  170.59   24.78
   1   3  10  131.73   21.19
  -1  -3 -10  165.32   24.78
  -1  -3  -9    7.24    3.98
   1   3   9   16.79    4.20
   1   3   9   28.76   11.48
   1   3   9   11.97    7.82
  -1  -3  -9   13.73    8.51
   1   3   8   79.67   15.37
  -1  -3  -8   54.95   12.04
   1   3   8   61.78   11.93
  -1  -3  -8   59.38   14.02
   1   3   8   73.29    7.80
  -1  -3  -7   18.34    6.49
   1   3   7   13.29    5.56
  -1  -3  -7   28.76    9.33
   1   3   7   23.70    4.27
   1   3   6  425.87   30.67
  -1  -3  -6  436.46   30.44
   1   3   6  461.66   32.40
   1   3   6  473.79   17.99
  -1  -3  -5  199.17   19.90
   1   3   5  207.79   20.52
  -1  -3  -5  201.80   20.39
   1   3   5  196.40   19.42
   1   3   4  743.54   35.51
  -1  -3  -4  715.14   35.31
  -1  -3  -3    4.29    3.56
   1   3   3    2.19    3.40
  -1  -3  -3    5.31    3.13
   1   3   3    6.41    4.96
   1   3   2   63.63    9.35
  -1  -3  -2   46.43    7.84
   1   3   2   50.99    8.69
  -1  -3  -2   63.01    8.99
  -1  -3  -1 1784.39   43.11
   1   3   1 1670.69   41.64
  -1  -3  -1 1622.68   40.90
   1   3   1 1824.11   42.61
   1   3   0  528.04   21.16
  -1  -3   0  497.16   20.06
   1   3   0  504.80   20.09
  -1  -3   0  500.05   20.69
  -1  -3   1  695.04   21.86
   1   3  -1  694.35   21.67
   1   3  -1  662.61   21.40
  -1  -3   1  692.81   21.08
   1   3  -2 1349.74   29.03
  -1  -3   2 1177.00   27.27
   1   3  -2 1257.35   27.28
  -1  -3   2 1283.10   26.42
   1   3  -3  348.18   15.70
  -1  -3   3  295.20   14.97
  -1  -3   3  299.20   13.95
   1   3  -3  298.61   14.41
   1   3  -4  988.84   29.00
  -1  -3   4  911.06   27.82
   1   3  -4  913.88   25.28
   1   3  -5 2195.35   47.23
  -1  -3   5 2102.92   46.44
  -1  -3   5 2089.82   42.01
  -1  -3   6   25.51    4.97
  -1  -3   6   22.39    5.29
   1   3  -6   45.65    8.75
   1   3  -6   40.87    7.21
  -1  -3   7   46.68    7.27
  -1  -3   7   48.15    7.48
   1   3  -7   41.02    8.03
   1   3  -7   64.94    9.09
  -1  -3   8   41.21    7.95
   1   3  -8   45.25    8.78
   1   3  -8   50.85    9.14
  -1  -3   9  527.61   30.71
   1   3  -9  525.72   32.83
   1   3  -9  460.52   27.84
  -1  -3  10  604.62   36.61
   1   3 -10  609.68   33.81
  -1  -3  10  601.41   36.19
   1   3 -10  576.02   36.61
   1   3 -11   17.95    6.26
  -1  -3  11   23.07   10.33
  -1  -3  11   18.03    5.84
   1   3 -12   13.10    5.09
   1   3 -12   20.90    6.10
   1   3 -12   33.84   10.34
  -1  -3  12   21.47    8.22
  -1  -3  12   21.58    8.10
   1   3 -13   -0.85    4.49
   1   3 -13   -0.43    3.37
   1   3 -13    1.17    5.44
  -1  -3  13    7.15    7.14
  -1  -3  13   -2.93    6.59
   1   3 -14   42.33   10.42
   1   3 -14   53.21    9.76
   1   3 -14   57.92   15.55
  -1  -3  14   58.16   15.14
  -1  -3  14   50.53   13.89
  -1  -3  15    1.46    7.14
   1   3 -15    0.35    5.14
   1   3 -15    0.12    2.84
   1   3 -15  -10.23    9.42
  -1  -3  15   -6.29    6.56
  -1  -3  16    3.27    8.04
   1   3 -16   -1.23    6.50
   1   3 -16    0.66    3.97
   1   3 -16    9.39    9.11
  -1  -3  16   -6.52    9.64
  -1  -3  17    3.65    9.67
   1   3 -17  -11.04    8.62
   1   3 -17    2.58    4.00
  -1  -3  17   -6.65    6.53
   1   3 -17   13.08   11.77
  -1  -3  18   49.38   18.52
   1   3 -18   44.43   17.21
   1   3 -18   51.59   10.61
  -1  -3  18   69.38   19.54
   1   3 -19   20.90   13.42
  -1  -3  19    1.19   11.29
   1   3 -19    5.61    6.25
   1   3 -19    0.18   10.02
   1   3 -20    8.30   11.39
  -1  -3  20    5.23    8.27
   1   3 -20    8.93    6.03
  -1  -3  20   10.39   13.31
   1   3 -20   -4.74   12.15
  -1  -3  21   26.29   16.75
   1   3 -21   -4.84   10.09
   1   3 -21    9.58   11.86
  -1  -3  22   10.10   16.97
  -1  -3  22   27.19   18.76
   1   3 -22   18.22   15.58
  -1  -3  23   88.67   30.20
   1   3 -23   77.26   23.70
  -1  -3  23   38.14   19.07
   1   3 -23  101.65   30.39
  -1  -4 -20    7.47    9.74
   1   4  20   30.97   20.29
  -1  -4 -20   24.40   23.37
   1   4  20   17.60   16.98
  -1  -4 -19   21.11   17.03
   1   4  19    3.51   11.44
  -1  -4 -19   29.39   17.04
   1   4  19   29.17   19.33
  -1  -4 -18   19.26   15.65
   1   4  18    7.79   11.16
  -1  -4 -18    7.45   16.47
   1   4  18    6.55   11.80
   1   4  17   13.77   14.92
  -1  -4 -17   20.79   14.84
  -1  -4 -16   14.32   14.64
   1   4  16    7.63   11.31
  -1  -4 -15   36.36   15.08
   1   4  15    6.54    6.76
  -1  -4 -15   29.40   15.78
   1   4  15   29.83   14.38
  -1  -4 -14    4.34    9.73
   1   4  14   11.91   12.72
  -1  -4 -14   -1.88   10.45
   1   4  14   -1.19    9.52
   1   4  13  165.48   28.55
  -1  -4 -13  122.11   22.29
   1   4  13  130.78   25.58
  -1  -4 -13  165.41   29.33
  -1  -4 -12   17.36    5.61
   1   4  12   25.69   12.73
   1   4  12   34.71   14.94
  -1  -4 -12   -2.11    8.47
  -1  -4 -11  132.89   21.94
  -1  -4 -11  208.58   29.47
   1   4  11  204.53   29.10
   1   4  11  144.30   24.41
   1   4  11  192.73   13.96
   1   4  10    9.71    6.61
  -1  -4 -10   27.21    9.44
   1   4  10   25.09    5.45
  -1  -4 -10   45.76   14.96
   1   4  10   32.10   11.66
   1   4   9   58.92   14.56
   1   4   9   49.97    7.12
   1   4   9   42.92   12.78
  -1  -4  -9   44.11   12.04
  -1  -4  -9   48.36   13.13
  -1  -4  -8  125.56   20.82
   1   4   8  103.41   17.68
   1   4   8  117.88   10.67
   1   4   8  121.10   19.57
  -1  -4  -8  119.60   18.86
  -1  -4  -7  143.98   20.63
   1   4   7  115.39   17.35
   1   4   7  124.78   10.75
   1   4   7  132.65   19.00
  -1  -4  -7  114.94   17.56
   1   4   6   95.14   16.22
  -1  -4  -6  120.58   17.84
  -1  -4  -6  102.29   16.64
   1   4   5  402.24   29.87
   1   4   5  463.22   32.56
  -1  -4  -4  197.96   19.91
   1   4   4  210.01   20.54
   1   4   4  236.94   21.63
  -1  -4  -3  663.82   33.66
  -1  -4  -3  767.65   36.92
   1   4   3  764.81   36.14
  -1  -4  -2   87.19   11.34
   1   4   2  107.25   13.03
  -1  -4  -2  107.39   13.00
   1   4   2  101.86   12.80
   1   4   1    2.00    2.85
  -1  -4  -1    6.97    4.64
  -1  -4  -1    6.09    3.80
   1   4   1    4.06    3.95
   1   4   0 2505.97   53.70
  -1  -4   0 2977.35   56.25
   1   4   0 2872.59   54.17
  -1  -4   0 2679.59   54.73
   1   4  -1 1536.25   38.80
  -1  -4   1 1664.65   37.97
  -1  -4   1 1516.09   38.16
   1   4  -1 1729.44   39.33
  -1  -4   2   90.41    9.01
   1   4  -2  123.55   11.19
  -1  -4   2   95.41    8.53
   1   4  -2  103.72   10.10
  -1  -4   3 1205.41   30.02
   1   4  -3 1064.04   28.83
   1   4  -3 1195.14   32.21
  -1  -4   3 1197.42   32.11
   1   4  -4   28.94    6.70
  -1  -4   4   11.59    4.61
   1   4  -4   22.79    6.08
  -1  -4   4   13.85    5.19
  -1  -4   5 1158.73   31.23
   1   4  -5 1034.82   30.18
   1   4  -5 1098.19   34.49
  -1  -4   5 1099.86   33.67
  -1  -4   6  153.85   13.07
   1   4  -6  130.77   12.76
  -1  -4   6  125.25   13.18
   1   4  -7  386.60   24.06
  -1  -4   7  338.71   22.39
  -1  -4   7  355.01   21.15
   1   4  -7  340.18   19.71
   1   4  -8   78.51   11.97
  -1  -4   8   68.09   10.55
   1   4  -8   81.20   10.62
  -1  -4   9   26.98    6.50
  -1  -4   9   38.07    8.27
   1   4  -9   52.05    9.46
   1   4  -9   38.77    8.06
   1   4 -10  150.95   16.98
  -1  -4  10  143.35   16.64
   1   4 -10  135.26   16.85
  -1  -4  10  167.59   18.25
  -1  -4  11   -8.97    9.71
   1   4 -11    4.29    3.98
  -1  -4  11    2.22    4.08
  -1  -4  12    4.14    4.90
  -1  -4  12   -1.66    6.56
   1   4 -12    7.45    5.03
   1   4 -12    8.81    6.54
  -1  -4  13   -0.42    5.11
   1   4 -13   -3.19    3.96
  -1  -4  13   -7.99    8.85
  -1  -4  14   23.84    8.12
   1   4 -14   28.08    8.40
  -1  -4  14   12.76    7.16
   1   4 -14   22.05    6.76
   1   4 -14   26.25   10.78
  -1  -4  15   -7.13    9.35
   1   4 -15   -6.11    6.28
  -1  -4  15  -23.03   11.88
   1   4 -15    3.74    4.42
   1   4 -15    2.81   10.05
  -1  -4  16   23.90   10.17
   1   4 -16   14.20    8.26
  -1  -4  16   13.48    8.49
   1   4 -16   26.47    7.48
   1   4 -16   29.13   12.00
   1   4 -17   20.88   10.56
  -1  -4  17    6.53   11.81
  -1  -4  17    8.13    7.28
   1   4 -17   16.13    6.94
   1   4 -17   13.85    6.75
  -1  -4  18   -4.05   12.81
  -1  -4  18   20.31   10.74
   1   4 -18    6.73    4.50
   1   4 -18   30.95   16.75
   1   4 -19   27.35   13.86
  -1  -4  19   -4.96   11.14
  -1  -4  19   11.24   12.60
   1   4 -19    1.61    4.39
   1   4 -19   36.75   16.24
   1   4 -20   43.49   16.84
  -1  -4  20   15.62   10.68
   1   4 -20   11.98    6.71
   1   4 -20   25.50   14.50
  -1  -4  20   15.87   13.01
   1   4 -21   11.66   10.77
  -1  -4  21    0.57   11.51
   1   4 -21    0.88    4.99
   1   4 -21    7.41    9.93
   1   4 -22   27.49   15.61
  -1  -4  22   12.19   13.58
  -1  -4  22   11.06   15.66
   1   4 -22   19.39    8.88
   1   4 -22  -14.10   19.05
  -1  -4  23  104.21   30.26
   1   4 -23  111.80   28.29
  -1  -4  23  111.02   30.30
   1   4 -23  122.36   34.25
  -1  -5 -19  118.89   31.61
   1   5  19   78.27   25.86
  -1  -5 -19  138.87   37.16
   1   5  19  100.81   29.52
  -1  -5 -18   30.92   19.04
  -1  -5 -18   47.58   20.44
   1   5  18   25.54   18.04
   1   5  18   11.53   15.39
  -1  -5 -17   31.16   17.59
   1   5  17   21.37   15.11
   1   5  17    0.35   11.46
  -1  -5 -17    6.20   11.67
  -1  -5 -16   12.22   17.11
   1   5  16   10.87   11.11
   1   5  16   -5.43    9.67
  -1  -5 -16   10.91    9.86
   1   5  15   23.00   12.68
  -1  -5 -15   16.98   13.76
  -1  -5 -14   27.33   17.07
   1   5  14   -6.12    9.73
   1   5  14   15.86   13.17
  -1  -5 -14   -0.67    8.73
  -1  -5 -13   65.13   18.11
   1   5  13   49.15   17.93
   1   5  13   55.70   19.78
  -1  -5 -13   54.91   17.24
  -1  -5 -12   19.59    7.70
   1   5  12   28.37   14.89
   1   5  12   42.43   15.02
  -1  -5 -12   11.20    9.98
   1   5  11  140.98   23.70
  -1  -5 -11  129.34   23.77
   1   5  11   98.91   20.90
  -1  -5 -11  118.27   20.89
   1   5  10    5.67    7.91
  -1  -5 -10    3.37    7.32
   1   5  10    4.38    7.51
  -1  -5 -10   -1.82    9.54
   1   5   9   17.12   10.89
   1   5   9   17.20    7.09
  -1  -5  -9   22.15   11.48
  -1  -5  -9   18.79    9.02
   1   5   8   50.39   13.20
   1   5   8   32.12   11.07
  -1  -5  -8   42.78   12.90
  -1  -5  -8   27.78   10.86
  -1  -5  -7  251.96   27.81
  -1  -5  -7  212.13   25.36
   1   5   7  258.62   27.75
   1   5   7  204.08   24.74
  -1  -5  -6  153.81   20.71
   1   5   6  122.36   18.32
   1   5   6  146.29   20.15
   1   5   5  364.73   29.90
  -1  -5  -5  366.07   30.17
  -1  -5  -5  428.11   33.44
   1   5   5  359.68   29.99
   1   5   4  621.91   36.70
   1   5   4  685.41   38.71
  -1  -5  -3   16.69    4.98
   1   5   3   15.48    5.48
   1   5   3   22.22    7.60
  -1  -5  -3    9.88    3.32
   1   5   2   19.28    6.24
  -1  -5  -2   20.60    6.92
  -1  -5  -2   20.92    7.11
  -1  -5  -1 1648.74   51.72
   1   5   1 1785.84   51.33
  -1  -5  -1 1822.30   53.23
   1   5   1 1613.06   51.05
   1   5   0 9999.00  112.43
   1   5   0 9054.25  112.90
   1   5  -1   25.32    4.70
  -1  -5   1   29.25    5.98
   1   5  -1   33.44    6.47
  -1  -5   1   37.55    6.67
   1   5  -2 3433.25   59.15
  -1  -5   2 3527.87   59.05
   1   5  -3  -11.31    5.43
  -1  -5   3   -1.34    2.68
  -1  -5   3   -3.19    3.23
   1   5  -3   -5.62    4.77
  -1  -5   4  493.05   21.88
   1   5  -4  421.97   20.17
  -1  -5   4  426.50   21.46
   1   5  -4  498.36   23.44
  -1  -5   5   13.00    4.97
   1   5  -5   14.78    5.47
   1   5  -5   16.44    6.37
  -1  -5   5    9.14    4.57
  -1  -5   6   38.47    5.94
  -1  -5   6   45.47    8.50
   1   5  -6   52.78    9.10
   1   5  -7  616.00   26.94
  -1  -5   7  614.13   27.66
   1   5  -7  632.85   30.90
  -1  -5   7  549.46   28.41
   1   5  -8  129.68   13.27
   1   5  -8  148.69   16.48
  -1  -5   8  139.37   15.88
   1   5  -9 1323.44   50.70
  -1  -5   9 1275.52   46.13
   1   5  -9 1304.92   43.55
  -1  -5  10  150.14   17.75
   1   5 -10  174.36   19.73
  -1  -5  10  162.33   17.35
   1   5 -10  159.74   16.26
  -1  -5  11   36.28    9.01
  -1  -5  11   44.80   10.79
   1   5 -11   33.27    8.75
  -1  -5  12   -3.69    7.28
   1   5 -12   -4.09    8.94
  -1  -5  12    5.42    5.12
   1   5 -12    6.00    6.92
  -1  -5  13   -5.55    8.20
   1   5 -13   -6.18    8.87
  -1  -5  13    7.95    7.56
   1   5 -13   10.67    8.14
  -1  -5  14   45.11   11.72
  -1  -5  14   38.43   10.98
   1   5 -14   42.79   12.06
   1   5 -14   61.45   14.49
  -1  -5  15    4.26    5.71
   1   5 -15    7.58    7.07
  -1  -5  15   -2.24    5.10
   1   5 -15    5.99    4.85
  -1  -5  16   -6.56    7.88
   1   5 -16   -2.35    7.09
  -1  -5  16   -8.61   11.85
   1   5 -16    4.12    4.64
   1   5 -16    2.28    6.78
  -1  -5  17    6.09    7.84
   1   5 -17   16.48   11.47
  -1  -5  17  -14.78   12.33
   1   5 -17   10.58    5.10
   1   5 -17   17.25   13.55
  -1  -5  18    7.98    6.52
   1   5 -18    0.54    6.52
  -1  -5  18   -6.80   13.01
   1   5 -18    3.46    4.92
   1   5 -18    5.73    8.62
   1   5 -19   19.35   11.43
  -1  -5  19  -11.84   12.51
  -1  -5  19  -17.29   11.94
   1   5 -19    2.61    3.93
   1   5 -19   -7.17    7.45
   1   5 -20   31.41   15.51
  -1  -5  20   -2.15    7.82
   1   5 -20    0.85    3.83
   1   5 -20   18.42   13.69
  -1  -5  20   21.82   14.26
   1   5 -21    6.98   13.68
  -1  -5  21   -2.31    9.13
   1   5 -21   10.64    6.85
   1   5 -21   11.67   15.40
   1   5 -22   50.39   17.96
  -1  -5  22    9.10    9.32
  -1  -5  22   47.65   22.80
   1   5 -22   32.74    9.20
   1   5 -22   27.91   12.35
   1   5 -23   68.92   22.40
  -1  -5  23   50.65   22.13
  -1  -5  23   45.55   23.63
   1   5 -23   35.17    9.65
   1   5 -23   61.94   26.65
  -1  -5  24   75.13   27.71
   1   5 -24   77.57   24.30
  -1  -5  24   77.72   27.20
   1   5 -24   60.43   26.62
  -1  -6 -18   10.58   13.27
   1   6  18   29.99   20.41
   1   6  18   16.57   15.08
   1   6  17   51.96   22.91
  -1  -6 -17   78.37   24.29
   1   6  17   45.58   18.14
   1   6  16    6.19    9.80
  -1  -6 -16    8.32   13.18
   1   6  16   12.25   15.77
   1   6  15   20.78   18.33
  -1  -6 -15   22.98   14.61
   1   6  15   18.83   12.55
   1   6  14    6.95   11.77
  -1  -6 -14   -1.57   10.40
   1   6  14   30.25   14.10
   1   6  13   -1.33   13.00
   1   6  13    7.33   12.95
  -1  -6 -13    0.08    9.64
   1   6  12   83.26   23.24
   1   6  12   87.15   11.11
   1   6  12   96.67   24.31
  -1  -6 -12  111.17   23.27
   1   6  11   26.47   12.30
   1   6  11   21.21    6.08
  -1  -6 -11   12.25    6.24
   1   6  11   21.92    8.34
   1   6  10  100.88   21.36
   1   6  10   90.71   11.62
  -1  -6 -10   96.95   20.10
   1   6  10   80.60   19.49
   1   6   9   -2.57    6.54
   1   6   9    6.42    4.61
  -1  -6  -9    3.63    6.74
   1   6   9    3.59    6.26
  -1  -6  -8   12.62    8.73
   1   6   8   23.39    6.19
   1   6   8   16.80    8.21
  -1  -6  -8   21.78    9.95
   1   6   8   14.76    6.34
   1   6   7  150.14   22.71
  -1  -6  -7  134.22   21.35
   1   6   7  124.98   20.51
  -1  -6  -7  121.23   20.62
   1   6   6  171.68   23.57
  -1  -6  -6  182.20   23.91
   1   6   6  149.05   22.01
  -1  -6  -6  139.90   20.39
  -1  -6  -5  632.17   41.40
   1   6   5  526.17   38.05
  -1  -6  -5  643.69   42.66
   1   6   5  638.42   41.77
   1   6   4   23.65    8.52
   1   6   4   25.60    8.49
  -1  -6  -4   26.96    8.21
  -1  -6  -4   24.17    7.75
  -1  -6  -3  158.94   19.07
   1   6   3  175.98   20.03
   1   6   3  172.27   19.87
  -1  -6  -2 1689.56   59.00
   1   6   2 1602.05   56.08
  -1  -6  -2 1504.33   56.53
   1   6   1 1930.19   60.52
   1   6   1 2063.06   59.93
  -1  -6  -1 1914.08   60.77
  -1  -6   0  359.00   23.88
  -1  -6   0  301.32   22.75
   1   6   0  338.18   22.80
   1   6  -1  568.91   28.34
  -1  -6   1  515.44   27.90
   1   6  -2 1977.39   50.22
  -1  -6   2 1677.25   47.95
  -1  -6   2 1969.41   49.47
   1   6  -2 1727.65   49.39
  -1  -6   3   12.20    3.91
   1   6  -3   13.25    4.78
  -1  -6   3   13.48    4.88
  -1  -6   4   54.38    8.61
  -1  -6   4   51.70    9.34
   1   6  -4   42.13    7.85
  -1  -6   5   98.99   11.16
   1   6  -5  103.30   12.37
  -1  -6   5   66.43    9.15
   1   6  -6  329.27   22.23
  -1  -6   6  280.61   20.10
  -1  -6   6  354.42   21.05
   1   6  -6  312.08   20.06
   1   6  -7  286.44   19.57
  -1  -6   7  288.71   19.11
   1   6  -7  288.75   21.49
  -1  -6   7  287.15   20.85
  -1  -6   8  171.61   15.86
   1   6  -8  178.62   16.23
   1   6  -8  156.72   16.68
  -1  -6   8  157.58   17.01
   1   6  -9   25.67    6.71
   1   6  -9   20.29    7.17
  -1  -6   9   19.74    6.06
  -1  -6  10 2269.27   64.99
   1   6 -10 2131.30   60.65
  -1  -6  10 2065.60   65.89
  -1  -6  11   22.57    9.01
  -1  -6  11   23.12    7.46
   1   6 -11   15.89    6.01
  -1  -6  12  -12.40    7.27
  -1  -6  12    4.51    4.40
   1   6 -12    2.89    5.87
   1   6 -12   -5.56    5.91
  -1  -6  13   55.98   13.46
  -1  -6  13   49.62   11.80
   1   6 -13   45.90   12.44
   1   6 -13   37.41    9.63
  -1  -6  14   39.21   10.54
   1   6 -14   58.21   14.05
  -1  -6  14   76.74   15.52
   1   6 -14   67.57   13.81
  -1  -6  15   24.01   10.95
  -1  -6  15    3.39    7.30
   1   6 -15    1.70    8.73
   1   6 -15   21.84    9.36
  -1  -6  16    0.80    6.20
  -1  -6  16   13.40    7.39
   1   6 -16    4.35    6.48
   1   6 -16   23.30   10.54
  -1  -6  17   -4.64    7.38
   1   6 -17   10.36    9.37
  -1  -6  17  -19.72   12.80
   1   6 -17   15.84   11.03
  -1  -6  18    0.89    6.89
   1   6 -18   22.08   11.86
  -1  -6  18  -10.31   12.37
   1   6 -18    4.62    5.07
   1   6 -18   10.66   11.44
  -1  -6  19   14.43    9.88
  -1  -6  19   15.47    8.86
   1   6 -19   45.71   16.17
   1   6 -19   17.31    6.56
   1   6 -19   31.90   15.18
  -1  -6  20   -4.34   10.93
   1   6 -20   -1.95    7.95
   1   6 -20   -4.72    4.53
   1   6 -21   13.16   11.89
  -1  -6  21    5.31   11.66
  -1  -6  21    9.00   11.85
   1   6 -21    5.53   15.73
   1   6 -21   -0.34    5.53
   1   6 -22   35.43   16.19
  -1  -6  22    4.04   14.39
  -1  -6  22   -1.52   12.25
   1   6 -22    2.03   12.33
   1   6 -22    1.58    5.79
  -1  -6  23   19.57   16.01
  -1  -6  23   14.62   14.06
   1   6 -23   12.53    8.21
   1   6 -23   22.10   14.77
   1   6 -24   35.68   19.42
  -1  -6  24   26.69   16.67
  -1  -6  24   11.49   14.98
   1   6 -24   17.45    8.92
   1   6 -24   15.63   17.10
  -1  -7 -18   18.17   14.87
  -1  -7 -18   21.99   15.04
   1   7  18   18.61   14.02
   1   7  18   23.80   21.95
  -1  -7 -17   15.94   15.48
  -1  -7 -17    8.02   15.19
   1   7  17   17.98   11.91
   1   7  17   33.47   24.04
  -1  -7 -16   84.50   23.17
  -1  -7 -16  111.41   33.21
   1   7  16   80.70   23.29
   1   7  16   82.45   25.66
  -1  -7 -15    6.46   12.26
   1   7  15   16.51   12.76
   1   7  14   31.40   17.83
  -1  -7 -14   35.60   17.45
   1   7  14   38.49   19.03
  -1  -7 -13   70.54   17.24
   1   7  13   73.55   21.05
   1   7  13   49.05    9.14
  -1  -7 -13   61.52   18.02
   1   7  13   40.96   15.14
   1   7  12  176.43   16.60
  -1  -7 -12  206.85   33.86
   1   7  12  201.18   32.85
  -1  -7 -12  199.59   31.70
   1   7  12  181.54   31.18
   1   7  11    2.78    3.54
   1   7  11   -6.87   10.73
  -1  -7 -11   -0.56    7.83
   1   7  11   -5.17    9.67
  -1  -7 -11   -2.76    8.29
   1   7  10   46.73    9.00
   1   7  10   35.48   13.16
  -1  -7 -10   47.79   15.50
   1   7  10   51.17   14.92
  -1  -7 -10   65.35   18.80
   1   7   9    5.35    4.44
   1   7   9    4.34    7.52
  -1  -7  -9   -6.19    7.06
   1   7   9  -10.04   11.55
  -1  -7  -9   -3.28    9.94
   1   7   8   86.41   11.58
   1   7   8   94.98   19.76
   1   7   8   73.55   17.22
  -1  -7  -8  106.35   21.21
  -1  -7  -8   74.77   17.54
   1   7   7   18.38    8.35
   1   7   7    6.29    8.07
  -1  -7  -7    7.94    7.81
  -1  -7  -7   10.21    5.15
   1   7   6   25.45   11.12
  -1  -7  -6   17.54    7.58
  -1  -7  -6   26.19   11.11
   1   7   6   22.31    8.89
  -1  -7  -5   -7.81    4.90
   1   7   5    4.20    5.33
  -1  -7  -5    4.06    5.75
   1   7   4  195.79   23.30
  -1  -7  -4  193.10   23.51
  -1  -7  -4  197.49   23.24
   1   7   4  168.45   21.71
  -1  -7  -3  238.80   24.86
  -1  -7  -3  276.79   26.37
   1   7   3  232.05   24.62
   1   7   2 1128.37   51.85
  -1  -7  -2 1163.05   51.59
   1   7   2 1220.37   51.76
  -1  -7  -2 1151.94   52.40
   1   7   1   31.12    8.15
   1   7   1   35.69    9.43
   1   7   0  363.47   26.98
  -1  -7   0  405.36   27.58
  -1  -7   0  340.22   26.13
   1   7   0  366.87   25.70
   1   7  -1 1184.42   46.60
  -1  -7   1 1260.47   45.29
  -1  -7   1 1110.26   45.16
   1   7  -1 1207.63   44.34
   1   7  -2  140.88   15.66
  -1  -7   2  112.17   13.89
  -1  -7   2  141.46   15.18
   1   7  -2  118.63   13.56
   1   7  -3    3.89    3.26
  -1  -7   3   -2.71    4.11
   1   7  -3    7.48    5.71
  -1  -7   3   -1.86    5.70
  -1  -7   4  537.34   26.29
   1   7  -4  470.79   26.43
   1   7  -4  510.29   27.50
   1   7  -5  192.86   16.95
  -1  -7   5  240.35   18.10
  -1  -7   5  177.52   16.69
   1   7  -5  212.15   17.82
   1   7  -6    8.45    5.49
   1   7  -6    5.06    3.80
  -1  -7   6    2.09    2.89
   1   7  -7  410.09   24.47
  -1  -7   7  373.05   25.15
   1   7  -7  421.67   27.30
   1   7  -8  220.67   20.59
   1   7  -8  216.03   18.09
  -1  -7   8  196.43   16.67
   1   7  -9   11.82    5.80
  -1  -7   9   16.49    8.04
   1   7  -9    0.83    4.22
  -1  -7   9    9.03    5.52
  -1  -7  10  179.56   18.64
   1   7 -10  187.82   18.35
   1   7 -10  173.32   19.88
  -1  -7  10  218.60   22.03
   1   7 -11    4.66    4.77
  -1  -7  11   15.28    9.75
  -1  -7  11    2.63    5.01
   1   7 -12  138.04   20.51
  -1  -7  12  125.05   17.67
  -1  -7  12  128.40   18.89
   1   7 -12  115.36   15.78
  -1  -7  13   21.52    6.71
  -1  -7  13   18.64    8.75
   1   7 -13   16.44    8.55
   1   7 -13   35.57   10.49
  -1  -7  14  105.42   18.08
  -1  -7  14   67.93   14.96
   1   7 -14   97.12   18.73
   1   7 -14   77.66   14.49
  -1  -7  15    3.68    7.86
  -1  -7  15   -3.59    7.00
   1   7 -15   -8.38   11.58
   1   7 -15   -3.74    6.71
  -1  -7  16   92.77   19.16
   1   7 -16   75.51   13.38
  -1  -7  16  102.41   19.82
   1   7 -16   77.65   16.65
  -1  -7  17    2.87    5.13
   1   7 -17  -14.99   10.49
  -1  -7  17    6.29    9.98
   1   7 -17  -14.75   11.70
  -1  -7  18   -4.34    8.31
   1   7 -18   14.02   11.54
   1   7 -18  -17.70   10.45
  -1  -7  18   -3.20    8.34
  -1  -7  19   -2.38    8.39
   1   7 -19   -7.92    8.71
   1   7 -19   -0.91    7.67
   1   7 -19   14.97    7.07
  -1  -7  19    4.59    7.95
   1   7 -20   -0.03   10.31
  -1  -7  20   10.55   11.87
   1   7 -20   14.15    9.85
   1   7 -20   10.60    7.68
  -1  -7  21    6.89    9.18
   1   7 -21   46.99   19.45
  -1  -7  21   51.77   20.91
   1   7 -21   20.96    9.95
   1   7 -21   37.80   10.99
   1   7 -22    0.97    5.01
  -1  -7  22   10.00   13.93
  -1  -7  22    5.35    8.81
   1   7 -22  -16.01   12.06
   1   7 -22    9.32   15.29
  -1  -7  23   20.06   17.91
  -1  -7  23   19.17   15.84
   1   7 -23   -0.33    8.59
   1   7 -23   17.24    8.00
   1   7 -24   14.65    8.68
  -1  -7  24   17.49   15.49
   1   7 -24   -8.98   12.28
  -1  -7  24   -1.82   12.99
   1   7 -24    7.03   18.82
  -1  -8 -17   14.80   14.91
   1   8  17   22.81   19.18
  -1  -8 -17   13.20   19.97
   1   8  17   23.36   21.03
  -1  -8 -16   18.93   13.92
   1   8  16   12.34   15.54
  -1  -8 -16    5.86   18.16
   1   8  16   16.66   14.87
  -1  -8 -15    2.35   10.57
   1   8  15   24.04   14.95
   1   8  15    9.67   17.05
  -1  -8 -15   18.98   15.98
   1   8  14   23.81    8.20
   1   8  14   23.51   17.51
  -1  -8 -14   25.50   17.24
   1   8  13  169.26   33.51
   1   8  13  121.37   14.89
  -1  -8 -13  171.47   34.78
  -1  -8 -12    4.06    8.30
  -1  -8 -12    4.69   13.41
   1   8  12   17.33   15.32
   1   8  12   12.10    6.58
   1   8  12   -4.33    8.42
  -1  -8 -11    8.18   11.39
  -1  -8 -11   -2.10    8.66
   1   8  11    1.69    8.61
   1   8  11    0.21    3.75
   1   8  11   -7.35   10.69
  -1  -8 -10   44.48   16.43
  -1  -8 -10   48.28   18.03
   1   8  10   38.47   14.15
   1   8  10   35.46    8.79
   1   8  10   37.50   14.19
  -1  -8  -9   -0.58   10.82
  -1  -8  -9    2.53    8.68
   1   8   9    3.32    8.28
   1   8   9   10.07    5.90
   1   8   9   -8.67   11.69
  -1  -8  -8    4.18    4.99
   1   8   8   28.54   11.91
   1   8   8   22.66    9.20
  -1  -8  -8    8.33    7.25
  -1  -8  -7    6.21    5.18
  -1  -8  -7   12.45    7.88
   1   8   7   13.50    9.04
   1   8   7   20.75    9.64
  -1  -8  -6  110.73   20.15
  -1  -8  -6  124.23   21.28
   1   8   6  147.72   23.94
   1   8   6  126.34   21.62
  -1  -8  -5  109.75   19.50
   1   8   5  130.37   20.06
  -1  -8  -5  136.12   22.17
   1   8   5  113.01   20.25
  -1  -8  -4   59.63   13.55
  -1  -8  -4   73.38   15.66
   1   8   4   43.54   11.97
   1   8   4   51.38   13.60
  -1  -8  -3  103.20   18.04
  -1  -8  -3  130.82   19.57
   1   8   3  128.81   18.95
   1   8   3  110.64   17.98
  -1  -8  -2   98.80   17.15
   1   8   2   87.00   15.50
  -1  -8  -2   95.67   15.88
  -1  -8  -1   27.58    8.63
   1   8   1   23.96    7.63
   1   8   1   31.88    9.21
  -1  -8  -1   29.84    8.80
   1   8   0  113.46   15.91
  -1  -8   0   81.29   14.03
   1   8   0   84.35   14.28
  -1  -8   0   84.22   13.22
   1   8  -1  345.12   25.35
   1   8  -1  335.88   27.44
   1   8  -2    7.16    3.92
   1   8  -2   28.76    7.61
   1   8  -3   13.99    5.12
  -1  -8   3   13.49    6.05
   1   8  -3   24.04    7.03
  -1  -8   4 1161.62   45.85
   1   8  -4 1154.45   44.83
   1   8  -4 1302.10   46.85
   1   8  -5  176.03   17.20
   1   8  -5  193.26   18.38
  -1  -8   5  162.55   16.97
   1   8  -6  368.60   25.29
   1   8  -6  307.63   22.43
  -1  -8   6  371.17   24.10
   1   8  -7  312.39   24.43
  -1  -8   7  290.57   21.85
   1   8  -7  290.36   21.42
  -1  -8   8  198.51   19.06
   1   8  -8  235.06   22.17
   1   8  -8  225.28   19.53
  -1  -8   8  265.11   20.76
   1   8  -9  359.65   28.28
  -1  -8   9  311.38   25.13
   1   8  -9  353.17   25.42
  -1  -8   9  318.09   23.79
  -1  -8  10    9.52    6.69
  -1  -8  10   15.12    7.60
   1   8 -10    7.66    5.57
   1   8 -11   73.30   13.14
  -1  -8  11   70.64   13.41
  -1  -8  11   74.45   14.01
   1   8 -11   85.02   14.06
  -1  -8  12    8.70    4.21
  -1  -8  12   19.86    8.67
   1   8 -12   23.44   10.39
   1   8 -12   18.78    8.38
  -1  -8  13   -7.80    7.92
  -1  -8  13   18.83   10.11
   1   8 -13    5.34    6.81
   1   8 -13    0.80    5.60
  -1  -8  14    9.56    4.22
  -1  -8  14   25.41   10.52
   1   8 -14   23.55    9.84
   1   8 -14   14.82    8.59
  -1  -8  15   -4.28    6.51
  -1  -8  15   -2.66    6.95
   1   8 -15  -10.15   10.36
   1   8 -15    6.39    7.25
  -1  -8  16   -2.26    5.95
  -1  -8  16   -1.79    7.54
   1   8 -16  -13.15   10.10
   1   8 -16    4.44    6.33
  -1  -8  17   15.02    9.76
  -1  -8  17   13.44   12.51
   1   8 -17    2.70    7.30
   1   8 -17   -0.72   12.58
  -1  -8  18   24.17   13.27
  -1  -8  18   28.79   17.34
   1   8 -18   17.37    9.87
   1   8 -18   17.87    9.20
  -1  -8  19   89.79   20.47
   1   8 -19  121.36   26.70
   1   8 -19  103.91   19.83
  -1  -8  19  106.19   23.83
   1   8 -20   18.73   14.43
  -1  -8  20   37.58   16.44
   1   8 -20   14.46    7.27
  -1  -8  21   19.80   13.53
   1   8 -21   29.09   14.44
  -1  -8  21   43.88   20.18
   1   8 -21   17.81    8.64
   1   8 -21   22.15   12.68
  -1  -8  22   -0.12    8.90
   1   8 -22   15.19   16.99
  -1  -8  22   -4.02    9.46
   1   8 -22   12.07    9.89
   1   8 -22    8.95    7.88
  -1  -8  23   22.19   16.15
  -1  -8  23    3.74   13.27
   1   8 -23   13.43   12.94
   1   8 -23   -5.33    5.37
   1   8 -24   21.09   23.81
  -1  -8  24    2.38   14.47
  -1  -8  24   11.14    9.97
   1   8 -24   -5.04    7.50
   1   8 -24   -0.55    8.92
  -1  -9 -16   29.06   18.68
   1   9  16   28.84   21.39
  -1  -9 -16   27.46   18.87
   1   9  16   68.06   27.54
  -1  -9 -15   20.36   17.38
   1   9  15   28.87   20.10
   1   9  15   29.34   19.51
  -1  -9 -15   35.71   21.94
  -1  -9 -14   46.31   20.00
   1   9  14   37.69    9.63
   1   9  14   58.86   24.25
   1   9  14   42.28   19.99
  -1  -9 -14   53.92   23.70
  -1  -9 -13    8.01   12.19
  -1  -9 -13   14.81   14.20
   1   9  13   21.00   17.32
   1   9  13   24.79    8.94
   1   9  13   28.61   16.49
   1   9  12   81.37   23.44
  -1  -9 -12   45.00   16.77
   1   9  12   41.97   10.64
  -1  -9 -11  197.39   33.26
   1   9  11  232.27   38.09
   1   9  11  153.61   29.25
   1   9  11  158.49   17.59
  -1  -9 -10   -8.48    9.83
  -1  -9 -10    0.64    9.97
   1   9  10    0.41    7.85
   1   9  10   -7.05    7.54
   1   9  10    1.11    5.68
  -1  -9  -9  -14.50    9.46
  -1  -9  -9  -10.73   11.52
   1   9   9    0.28    6.97
   1   9   9  -14.65   13.14
   1   9   9    5.08    5.46
  -1  -9  -8   10.81   11.93
  -1  -9  -8   -1.33    6.92
   1   9   8    6.60    7.94
   1   9   8   10.53    8.78
  -1  -9  -7   -7.83    8.76
  -1  -9  -7    9.24    8.57
   1   9   7   -2.37    6.07
   1   9   7   -2.83    6.64
   1   9   6   -1.58    5.25
  -1  -9  -6   -1.37    5.93
  -1  -9  -6   -6.12    6.69
   1   9   6   -7.80    7.03
   1   9   5   28.46   12.47
  -1  -9  -5   19.57    8.70
  -1  -9  -5    6.21    5.35
   1   9   5   11.45    6.79
   1   9   4   27.43   10.33
  -1  -9  -4   22.40    8.21
  -1  -9  -4   26.58   11.60
   1   9   4    8.97    4.63
   1   9   3   32.87   10.90
  -1  -9  -3   33.00   12.89
  -1  -9  -3   25.34   10.57
   1   9   3    6.58    4.46
   1   9   2  165.16   21.32
  -1  -9  -2  170.16   22.98
  -1  -9  -2  160.40   21.75
   1   9   2  162.64   22.74
  -1  -9  -1  720.23   45.79
   1   9   1  719.02   42.77
  -1  -9  -1  781.28   45.49
   1   9   1  709.97   45.15
  -1  -9   0  391.42   32.69
   1   9   0  351.10   30.61
  -1  -9   0  373.45   29.80
   1   9  -1    2.92    5.90
  -1  -9   1   -2.01    5.83
   1   9  -1    1.96    6.18
  -1  -9   1    3.29    4.43
  -1  -9   2  208.10   21.04
   1   9  -2  157.17   19.40
   1   9  -2  180.01   19.46
  -1  -9   2  161.87   19.67
   1   9  -3 1213.69   50.99
  -1  -9   3 1264.34   48.76
  -1  -9   3 1187.49   50.44
   1   9  -4   57.30   10.76
  -1  -9   4   51.57    9.64
  -1  -9   4   42.83    9.58
   1   9  -4   80.75   13.49
  -1  -9   5  220.65   19.42
  -1  -9   5  180.91   18.63
   1   9  -5  175.84   18.49
   1   9  -5  227.06   20.91
  -1  -9   6  219.88   19.91
   1   9  -6  180.89   18.30
  -1  -9   6  203.14   20.36
   1   9  -6  215.82   20.68
   1   9  -7  552.82   31.79
  -1  -9   7  556.34   33.37
  -1  -9   7  578.78   32.13
   1   9  -7  544.47   33.67
   1   9  -8  156.24   19.59
  -1  -9   8  142.65   16.65
  -1  -9   8  177.05   17.89
   1   9  -8  137.57   16.03
  -1  -9   9   47.90   10.56
   1   9  -9   65.76   11.70
  -1  -9   9   51.67   10.71
   1   9 -10   95.22   15.72
  -1  -9  10   94.25   14.52
   1   9 -10  121.09   16.43
  -1  -9  10   88.73   13.57
   1   9 -11  121.76   17.76
  -1  -9  11  138.54   18.66
  -1  -9  11  140.62   17.46
   1   9 -11  125.16   16.81
  -1  -9  12    3.41    6.84
   1   9 -12    0.51    7.98
  -1  -9  12    3.51    6.81
   1   9 -12    6.72    5.64
   1   9 -13   10.69    9.64
  -1  -9  13    0.20    4.49
  -1  -9  13    9.59    5.31
   1   9 -13    3.10    6.36
   1   9 -14    4.46    7.95
  -1  -9  14   15.32    9.14
  -1  -9  14    7.71    4.50
   1   9 -14    8.52    7.75
   1   9 -15   70.07   17.84
  -1  -9  15  102.07   19.76
  -1  -9  15   64.19   13.46
   1   9 -15   89.46   16.74
   1   9 -16   -2.36    8.54
  -1  -9  16   10.48   11.96
  -1  -9  16   -8.73    7.75
   1   9 -16   -0.19    6.46
   1   9 -17   -9.02   10.72
  -1  -9  17   23.21   12.59
  -1  -9  17   13.90   10.01
   1   9 -17    2.76    5.88
   1   9 -18    8.18    8.42
  -1  -9  18   36.13   16.58
   1   9 -18   24.17   10.89
  -1  -9  18   30.31   13.95
   1   9 -19  354.22   43.08
  -1  -9  19  400.44   43.03
  -1  -9  19  366.64   40.97
   1   9 -19  403.41   38.44
  -1  -9  20   38.87   17.73
   1   9 -20   33.54   11.81
   1   9 -20   63.34   20.03
  -1  -9  21   11.82   10.84
   1   9 -21   13.33   11.52
  -1  -9  21   12.40   17.76
   1   9 -21   -6.05    7.57
  -1  -9  22   11.35   13.61
   1   9 -22   17.38   17.61
  -1  -9  22   23.57   15.99
   1   9 -22   -3.02    9.43
   1   9 -22   -6.08    7.39
  -1  -9  23   20.07   18.67
  -1  -9  23    1.75   10.65
   1   9 -23    2.08   14.08
   1   9 -23    9.55    7.78
   1   9 -24   16.98   16.21
  -1  -9  24    9.12   11.84
  -1  -9  24   27.01   19.91
   1   9 -24   15.09    9.96
   1   9 -24    8.27   12.60
  -1 -10 -15   21.10   17.69
   1  10  15   30.53   23.39
  -1 -10 -15   10.10   19.95
   1  10  15    5.62   18.56
  -1 -10 -14   98.87   28.29
   1  10  14   79.53   13.89
   1  10  14  151.28   37.87
  -1 -10 -14  143.15   36.57
   1  10  14   70.44   26.15
  -1 -10 -13  -13.69   12.45
  -1 -10 -13   12.86   21.80
   1  10  13   34.75   22.02
   1  10  13    7.00    6.90
   1  10  13   15.98   14.11
  -1 -10 -12   72.14   23.43
  -1 -10 -12   55.65   21.86
   1  10  12   62.47   12.77
   1  10  12   61.78   22.56
   1  10  12   38.57   17.64
   1  10  11   13.42   11.49
   1  10  11   22.95    8.65
  -1 -10 -11    6.28   14.98
  -1 -10 -10   53.02   20.91
  -1 -10 -10   75.02   23.02
   1  10  10   75.44   22.34
   1  10  10   77.38   13.62
   1  10  10   61.42   19.06
  -1 -10  -9   -0.68   10.37
  -1 -10  -9   -0.97    8.84
   1  10   9    8.15    8.18
   1  10   9    7.42    6.71
   1  10   9    1.37    8.29
  -1 -10  -8   17.60   11.07
  -1 -10  -8    1.62   10.20
   1  10   8    6.07    6.75
   1  10   8    5.77   10.26
   1  10   7   38.85   15.43
   1  10   7   31.54    9.42
  -1 -10  -7   45.61   15.83
  -1 -10  -7   38.96   15.85
  -1 -10  -6  119.98   22.33
   1  10   6  103.63   19.23
  -1 -10  -6  134.12   25.24
   1  10   6  144.06   24.99
  -1 -10  -5   20.24   12.24
   1  10   5   25.32    9.72
   1  10   5   25.33   11.35
  -1 -10  -5   30.32   13.68
  -1 -10  -4    2.10    5.42
   1  10   4   10.48    8.00
   1  10   4    4.42    5.17
  -1 -10  -4   14.89   10.14
  -1 -10  -3   43.92   14.55
   1  10   3   58.06   14.66
   1  10   3   48.99   14.01
  -1 -10  -3   47.97   15.03
  -1 -10  -2   43.52   12.40
   1  10   2   41.41   12.10
   1  10   2   70.31   15.73
  -1 -10  -2   31.27    9.16
  -1 -10  -1   18.07    8.58
   1  10   1    8.88    6.44
   1  10   1    8.30    6.94
  -1 -10  -1   12.71    7.60
   1  10   0    2.73    5.31
   1  10   0   12.09    7.69
  -1 -10   0   -1.13    4.25
  -1 -10   0   -1.75    4.27
   1  10  -1   79.48   15.01
  -1 -10   1   92.88   15.26
  -1 -10   1   73.62   14.39
   1  10  -1   96.59   15.58
  -1 -10   2  395.01   29.82
   1  10  -2  368.70   31.06
   1  10  -2  409.56   30.41
  -1 -10   2  364.15   31.24
  -1 -10   3   65.51   13.31
  -1 -10   3   58.64    9.49
   1  10  -3   46.74    9.66
  -1 -10   4 1487.53   59.19
   1  10  -4 1468.34   57.92
  -1 -10   5  244.47   23.85
  -1 -10   5  262.91   22.57
   1  10  -5  228.51   22.75
  -1 -10   6   38.53    9.99
  -1 -10   6   26.45    7.32
   1  10  -6   36.13    9.63
  -1 -10   7  141.26   18.33
   1  10  -7  131.07   16.41
  -1 -10   7  156.60   18.88
  -1 -10   8   84.40   15.36
   1  10  -8   65.53   11.96
  -1 -10   8   90.73   14.20
   1  10  -9   63.39   12.26
   1  10  -9   80.16   15.00
  -1 -10   9   44.33    9.72
  -1 -10   9   64.85   11.95
   1  10 -10  199.83   20.78
  -1 -10  10  174.59   19.62
  -1 -10  10  159.79   19.84
   1  10 -10  190.04   22.84
   1  10 -11   48.64   12.06
   1  10 -11   23.08    7.08
  -1 -10  11   42.19   11.56
  -1 -10  11   25.51    7.85
   1  10 -12   12.60    7.60
   1  10 -12  -11.08    7.78
  -1 -10  12    1.17    5.36
  -1 -10  12    5.90    7.12
   1  10 -13   14.38    4.72
  -1 -10  13   18.09    9.61
  -1 -10  13    9.54    6.14
   1  10 -14   23.22    9.59
  -1 -10  14   18.46    8.15
   1  10 -14   38.80   13.44
  -1 -10  14   17.34    8.81
   1  10 -15   22.09    9.01
  -1 -10  15    8.30    5.44
   1  10 -15   17.12    9.84
  -1 -10  15    6.34    7.40
   1  10 -16  144.37   21.76
  -1 -10  16  167.16   24.59
   1  10 -16  158.34   27.45
  -1 -10  16  113.36   18.07
   1  10 -17   16.77    9.25
  -1 -10  17   -4.42    7.43
   1  10 -17    6.18    9.33
  -1 -10  17   -9.96    8.20
   1  10 -18    4.08    7.75
   1  10 -18  -15.52   10.77
  -1 -10  18   -1.01    8.75
   1  10 -19   62.88   17.74
  -1 -10  19   58.94   18.34
   1  10 -19   19.39   10.75
  -1 -10  19   52.30   17.93
   1  10 -20   -9.97   11.15
   1  10 -20   13.29   12.39
  -1 -10  20    8.27   10.01
   1  10 -21    6.72   10.82
   1  10 -21    3.31    7.94
  -1 -10  21   18.72   14.85
  -1 -10  21   -2.58    9.06
   1  10 -22   19.51   17.17
  -1 -10  22    6.53   14.30
   1  10 -22    7.38   10.43
  -1 -10  22    6.97   15.08
  -1 -10  23   45.83   21.89
  -1 -10  23   -4.43   10.05
   1  10 -23   30.64   14.79
   1  10 -23   16.50   11.29
   1  10 -24   14.62   19.16
  -1 -10  24    8.94   17.61
  -1 -10  24   17.70   17.57
   1  10 -24   25.79   15.25
   1  10 -24   -2.14    5.64
  -1 -11 -14   33.36   20.88
  -1 -11 -14   42.60   23.86
   1  11  14    7.84   13.26
   1  11  14   17.78   12.99
   1  11  14   28.43   10.89
   1  11  13   79.84   15.19
  -1 -11 -13  100.99   34.29
  -1 -11 -13   86.89   30.47
   1  11  13   91.22   28.85
   1  11  13  108.96   29.15
   1  11  12   47.28   12.97
  -1 -11 -12   96.85   28.70
  -1 -11 -12   78.95   25.61
   1  11  12   87.82   26.54
   1  11  12   70.20   21.96
   1  11  11   48.22   12.37
  -1 -11 -11   62.73   23.17
  -1 -11 -11   65.47   23.40
   1  11  11   18.21   14.37
   1  11  11   68.46   23.80
  -1 -11 -10   57.02   20.13
   1  11  10   35.77   14.13
   1  11  10   47.69   13.22
   1  11   9   21.80    9.33
  -1 -11  -9    6.97   10.81
  -1 -11  -9    3.74    7.70
   1  11   9    0.59    9.72
   1  11   9   26.83   14.16
  -1 -11  -8   62.84   23.07
  -1 -11  -8   51.97   16.16
   1  11   8   45.08   16.95
   1  11   8   36.86   14.53
   1  11   7    6.04    9.36
  -1 -11  -7    0.69   10.33
  -1 -11  -7   16.05   11.23
   1  11   7   -8.97   11.13
   1  11   6   66.92   17.92
  -1 -11  -6  112.92   24.80
  -1 -11  -6  102.30   23.38
   1  11   6   61.82   15.93
   1  11   5   22.18   11.62
  -1 -11  -5   32.80   14.50
  -1 -11  -5    5.98    8.63
   1  11   5    7.45    7.83
   1  11   4   86.58   19.29
  -1 -11  -4   99.52   21.13
  -1 -11  -4   88.67   19.56
   1  11   4  107.39   21.35
   1  11   3   43.24   12.63
  -1 -11  -3   54.64   15.07
   1  11   3   64.21   15.31
  -1 -11  -3   55.58   15.61
  -1 -11  -2    2.56    5.36
   1  11   2   -0.02    4.19
   1  11   2    7.59    8.75
  -1 -11  -2    1.88    4.71
  -1 -11  -1   56.16   13.20
   1  11   1   43.46   13.25
   1  11   1   84.70   17.84
  -1 -11  -1   60.93   16.33
  -1 -11   0  111.74   17.75
   1  11   0   92.94   18.08
  -1 -11   0  105.53   19.26
   1  11   0  122.20   19.41
  -1 -11   1  142.65   21.38
  -1 -11   1  153.62   20.56
   1  11  -1  111.38   17.77
   1  11  -1  139.81   21.21
  -1 -11   2   50.62   13.31
  -1 -11   2   36.30   10.72
   1  11  -2   29.55    9.32
   1  11  -2   34.11    9.86
  -1 -11   3    6.49    4.71
  -1 -11   3   -3.26    5.46
   1  11  -3   -2.01    5.15
   1  11  -3   15.40    7.93
  -1 -11   4   47.34   12.90
  -1 -11   4   33.95    7.91
   1  11  -4   29.74    8.63
  -1 -11   5   31.12    9.96
   1  11  -5   22.58    6.84
  -1 -11   5   35.41   10.29
   1  11  -5   33.04   11.10
   1  11  -6   10.74    5.56
  -1 -11   6    4.52    5.24
   1  11  -6   -1.20    6.67
  -1 -11   6    1.29    4.65
   1  11  -7   25.46    8.83
  -1 -11   7   26.08    9.25
   1  11  -7   16.20    8.65
  -1 -11   7   43.61   11.43
   1  11  -8   88.29   14.71
  -1 -11   8  131.49   18.02
  -1 -11   8  107.32   17.01
   1  11  -8  138.01   19.49
   1  11  -9    5.16    7.25
  -1 -11   9   13.62    8.21
   1  11  -9   -6.23    6.11
  -1 -11   9    2.21    5.00
   1  11 -10   17.44    9.22
  -1 -11  10   18.02    9.17
   1  11 -10   32.94    9.23
  -1 -11  10   20.34    7.71
   1  11 -11    8.70    6.30
  -1 -11  11  -10.75    9.07
  -1 -11  11   -6.33    7.80
   1  11 -11    5.47    5.45
   1  11 -12   -2.83    8.23
  -1 -11  12   10.13    6.17
   1  11 -12   15.30    8.99
  -1 -11  12    5.75    4.69
   1  11 -13    3.57    9.22
  -1 -11  13   34.98   12.30
   1  11 -13   45.83   12.83
  -1 -11  13   22.64    8.21
   1  11 -14  140.97   21.80
  -1 -11  14  171.47   23.25
   1  11 -14  189.47   23.98
  -1 -11  14  190.77   23.59
   1  11 -15   32.71   12.74
  -1 -11  15   23.19    8.17
   1  11 -15   35.60   12.91
  -1 -11  15   12.37    8.06
  -1 -11  16   34.49    7.26
   1  11 -16   36.04   12.09
   1  11 -16   38.16   15.13
  -1 -11  16   52.69   15.58
  -1 -11  17  -17.12   15.61
   1  11 -17   14.98    9.74
   1  11 -17   -1.57   10.38
  -1 -11  17    2.69    9.87
   1  11 -18    0.76    8.67
  -1 -11  18  -20.45   14.94
  -1 -11  18   -3.92    7.40
  -1 -11  19    8.84   11.26
   1  11 -19   -3.50    7.29
   1  11 -19  -12.91   10.93
  -1 -11  19    8.08   11.28
   1  11 -20   31.81   13.16
   1  11 -20    2.78   10.50
  -1 -11  20    9.77    9.52
  -1 -11  21    5.37   10.44
  -1 -11  21    4.38   15.49
   1  11 -21    3.62    9.21
   1  11 -21   -1.06   12.77
  -1 -11  22   37.67   18.01
   1  11 -22   36.02   16.15
  -1 -11  22   38.70   17.93
   1  11 -22   17.69   13.06
  -1 -11  23   16.51   15.23
   1  11 -23   19.04   15.94
  -1 -11  23   21.22   15.18
  -1 -11  24   50.85   24.48
   1  11 -24   36.09   20.22
   1  11 -24   32.93   20.41
  -1 -11  24   18.65   16.44
  -1 -12 -13   62.13   26.50
  -1 -12 -13   30.68   16.14
   1  12  13   29.74   23.86
   1  12  13   43.65   22.40
  -1 -12 -12   26.78   17.99
  -1 -12 -12   18.39   21.79
   1  12  12   14.84   14.29
   1  12  12    5.97   14.23
  -1 -12 -11   -3.42   13.73
  -1 -12 -11    5.75   14.75
   1  12  11   -8.58   11.44
   1  12  11   -5.65    8.73
  -1 -12 -10    3.74   11.90
   1  12  10   -0.94   12.56
   1  12  10    6.22    9.99
  -1 -12  -9   -4.20   10.15
   1  12   9    5.22    7.99
  -1 -12  -8    8.47   10.74
  -1 -12  -8    0.57    8.18
   1  12   8   12.44   10.62
   1  12   8   15.11   12.18
   1  12   7   90.48   22.47
  -1 -12  -7  109.93   26.38
  -1 -12  -7  109.06   23.79
   1  12   7  120.41   23.54
   1  12   6   12.46   13.24
  -1 -12  -6   16.17   15.07
  -1 -12  -6   12.13   13.12
   1  12   6   21.58   13.01
   1  12   5   60.11   17.30
  -1 -12  -5  106.02   26.48
  -1 -12  -5   88.51   21.44
   1  12   5   61.23   17.37
   1  12   4    2.45    7.41
  -1 -12  -4    7.04    7.38
  -1 -12  -4   -7.84   10.39
   1  12   4    5.23    9.79
   1  12   3   23.44   11.28
  -1 -12  -3    2.78    7.18
   1  12   3   24.38   12.00
  -1 -12  -3   18.92    9.66
  -1 -12  -2   21.24    8.80
   1  12   2   34.34   12.49
  -1 -12  -2   28.77   12.48
  -1 -12  -1  121.43   20.72
   1  12   1  104.27   20.97
  -1 -12  -1  110.10   21.15
   1  12   1  121.09   21.28
  -1 -12   0  183.90   27.20
   1  12   0  168.09   25.04
   1  12   0  148.91   22.24
  -1 -12   0  177.05   23.35
   1  12  -1    2.78    4.63
  -1 -12   1    4.56    6.47
   1  12  -1    7.00    6.14
  -1 -12   1    0.36    3.94
  -1 -12   2  212.06   27.76
   1  12  -2  196.87   24.35
  -1 -12   2  211.96   24.68
   1  12  -2  190.68   26.42
  -1 -12   3   54.97   11.95
  -1 -12   3   68.35   14.44
   1  12  -3   79.57   16.67
   1  12  -3   67.07   14.00
   1  12  -4  114.27   17.54
  -1 -12   4   84.00   16.29
  -1 -12   4   81.11   14.00
   1  12  -4   96.00   16.52
  -1 -12   5    5.34    6.44
   1  12  -5    1.37    6.45
  -1 -12   5   -5.91    5.75
   1  12  -5   10.86    7.34
  -1 -12   6    9.29    4.58
  -1 -12   6   16.30    6.73
   1  12  -6   10.84    4.63
   1  12  -6    2.81    6.84
  -1 -12   7   58.44   12.32
  -1 -12   7   73.56   13.86
   1  12  -7   64.09   13.59
   1  12  -7   49.43   12.17
  -1 -12   8  237.12   25.68
   1  12  -8  209.75   23.58
  -1 -12   8  241.15   24.44
   1  12  -8  271.57   27.15
  -1 -12   9  213.69   24.82
   1  12  -9  175.05   21.80
   1  12  -9  215.85   25.26
  -1 -12   9  254.09   25.16
   1  12 -10   28.54    8.47
   1  12 -10   58.51   15.10
  -1 -12  10   45.95   12.34
  -1 -12  10   30.32    9.66
   1  12 -11  173.93   21.64
  -1 -12  11  188.08   24.01
   1  12 -11  213.63   26.82
  -1 -12  11  203.00   23.11
   1  12 -12  215.41   24.21
  -1 -12  12  228.66   24.27
  -1 -12  12  194.03   24.19
   1  12 -12  254.93   29.38
   1  12 -13   35.80   12.40
  -1 -12  13   69.16   14.62
   1  12 -13   73.47   14.91
  -1 -12  13   41.27   12.47
   1  12 -14   15.02    5.82
  -1 -12  14   34.42   12.45
   1  12 -14   39.53   12.53
  -1 -12  14   21.58    8.05
   1  12 -15  208.44   25.58
   1  12 -15  148.87   21.97
  -1 -12  15  164.17   24.10
  -1 -12  15  162.45   24.03
   1  12 -16   36.84   13.39
   1  12 -16   29.07   13.73
  -1 -12  16   52.73   16.71
  -1 -12  16   11.91    6.04
   1  12 -17   49.94   13.64
  -1 -12  17   37.34    8.66
   1  12 -17   82.89   22.26
  -1 -12  17   60.98   17.15
  -1 -12  18   22.80   12.17
   1  12 -18   33.56   15.15
  -1 -12  18    3.64   14.25
   1  12 -19   17.17   12.37
  -1 -12  19   -1.36    7.58
   1  12 -19    3.28    9.99
  -1 -12  19   -2.93    8.26
   1  12 -20    6.56   12.05
  -1 -12  20   24.16   15.16
   1  12 -20   -9.23   11.36
  -1 -12  20   24.76   13.35
   1  12 -21   46.81   16.21
   1  12 -21   46.53   21.64
  -1 -12  21   43.88   19.19
   1  12 -22   -3.41    9.86
  -1 -12  22   17.48   14.27
   1  12 -22   -5.24    9.10
  -1 -12  22    6.82   13.03
   1  12 -23   15.60   13.99
  -1 -12  23   26.49   18.94
  -1 -12  23   30.16   16.98
  -1 -12  24   23.99   16.38
  -1 -12  24   35.99   20.61
   1  12 -24    6.38   15.23
   1  12 -24    6.46   19.36
   1  13  12   34.65   13.80
  -1 -13 -12    0.21   17.70
  -1 -13 -12   36.00   23.26
   1  13  12   16.49   22.07
   1  13  12   18.99   19.02
   1  13  11   22.28   12.76
  -1 -13 -11    0.15   11.02
  -1 -13 -11   23.14   18.13
   1  13  11   -6.54    8.92
   1  13  11   21.59   16.53
   1  13  10   11.09   10.02
  -1 -13 -10   14.12   16.95
  -1 -13 -10    6.12   12.42
   1  13  10   -8.81   15.34
   1  13  10   11.55   11.96
   1  13   9   -2.23    8.47
  -1 -13  -9   -9.65    9.54
   1  13   9    3.72   13.73
   1  13   8   79.57   23.99
  -1 -13  -8   97.65   25.09
   1  13   8   78.10   21.35
   1  13   7    3.39    7.55
  -1 -13  -7   11.89   12.92
  -1 -13  -7    3.22    8.17
   1  13   6   53.22   16.97
  -1 -13  -6   49.44   18.63
  -1 -13  -6   51.40   18.73
   1  13   6   57.45   20.65
   1  13   5   24.48   13.70
  -1 -13  -5    2.23    8.24
  -1 -13  -5   12.62   10.55
   1  13   5    9.88   13.57
   1  13   4   20.61   13.65
  -1 -13  -4   -6.38   12.89
  -1 -13  -4   -0.90   11.71
   1  13   4   10.83   12.59
  -1 -13  -3  228.83   33.53
   1  13   3  239.16   33.66
  -1 -13  -3  247.96   32.81
   1  13   3  232.86   30.96
  -1 -13  -2  183.16   26.53
   1  13   2  249.71   32.15
  -1 -13  -2  178.22   29.15
   1  13   1   10.59    9.69
   1  13   1   15.34    6.74
  -1 -13  -1    0.60    5.27
  -1 -13  -1   28.27   11.98
   1  13   0    8.79    7.77
   1  13   0    7.67    5.40
  -1 -13   0    8.38   10.27
  -1 -13   0    3.38    6.46
   1  13  -1   15.58    8.93
   1  13  -1   -2.39    8.58
  -1 -13   1   24.83   11.59
  -1 -13   1    7.06    6.92
  -1 -13   2   42.35   12.56
  -1 -13   2   25.96   10.94
   1  13  -2   27.19   12.20
   1  13  -2   50.52   13.50
  -1 -13   3    7.90    5.66
  -1 -13   3    7.61    4.63
   1  13  -3   18.60   11.89
   1  13  -3    1.59    4.96
  -1 -13   4   -7.44    9.06
  -1 -13   4    2.67    4.67
   1  13  -4    4.34    5.34
   1  13  -4   17.33    7.86
  -1 -13   5   -3.81    7.88
  -1 -13   5    0.24    6.20
   1  13  -5  -12.77    8.47
   1  13  -6   14.58    6.78
  -1 -13   6   41.28   12.84
   1  13  -6   16.30    5.80
  -1 -13   6   27.77    9.56
   1  13  -7   51.90   13.89
  -1 -13   7   36.45   10.43
   1  13  -7   71.03   14.62
   1  13  -8   47.99   12.71
  -1 -13   8   47.50   13.52
  -1 -13   8   42.33   11.44
   1  13  -8   33.04   11.38
   1  13  -9   32.08   12.73
   1  13  -9   30.42   10.05
  -1 -13   9   20.95    9.87
  -1 -13   9   16.23    6.12
   1  13 -10  123.93   18.96
  -1 -13  10  160.64   21.32
  -1 -13  10  138.49   21.44
   1  13 -10  150.88   23.20
   1  13 -11   28.80   10.83
  -1 -13  11   36.90   12.02
   1  13 -11    7.29    5.23
  -1 -13  11   18.80    7.50
   1  13 -12    5.54    6.50
  -1 -13  12   34.74   13.06
   1  13 -12   14.72    9.44
  -1 -13  12   17.35    5.41
   1  13 -13 1037.90   60.92
  -1 -13  13  876.52   55.16
   1  13 -13  802.86   48.76
  -1 -13  13  960.55   51.60
   1  13 -14  652.70   49.11
  -1 -13  14  643.96   46.76
   1  13 -14  602.27   42.64
  -1 -13  14  672.61   45.43
   1  13 -15   44.03   11.08
  -1 -13  15   81.58   17.44
   1  13 -15  100.29   18.85
  -1 -13  15  118.04   20.93
   1  13 -16  160.92   26.31
  -1 -13  16  168.90   26.66
   1  13 -16  173.27   24.84
  -1 -13  16  163.25   25.15
   1  13 -17  133.78   27.37
  -1 -13  17  115.88   22.09
  -1 -13  17  114.54   22.45
   1  13 -17  137.59   23.44
   1  13 -18   69.11   17.76
   1  13 -18   48.61   17.14
  -1 -13  18   69.55   18.88
  -1 -13  18   27.75   10.08
   1  13 -19   19.43   14.35
   1  13 -19   19.57   11.34
  -1 -13  19   23.13   15.42
   1  13 -20   69.49   20.28
   1  13 -20   50.79   18.76
  -1 -13  20   61.87   20.13
  -1 -13  20   60.53   15.51
  -1 -13  21   24.49   13.03
   1  13 -21   20.67   13.45
   1  13 -21   18.36   10.74
  -1 -13  22   24.44   12.76
   1  13 -22   17.14   15.52
   1  13 -22   -6.33   11.37
  -1 -13  22   38.34   20.80
  -1 -13  23   15.48   18.27
   1  13 -23   10.16   12.16
  -1 -13  23   28.09   19.67
   1  13 -23   16.84   13.83
  -1 -13  24   24.58   16.92
   1  13 -24    7.83   11.16
  -1 -13  24   28.06   19.41
   1  13 -24   21.30   15.61
  -1 -14 -11   26.67   22.09
   1  14  11   11.38   16.78
   1  14  11   23.57   17.68
  -1 -14 -11   32.03   22.25
  -1 -14 -10   26.02   20.26
   1  14  10   19.02   17.20
   1  14  10   10.06   12.09
  -1 -14 -10    5.37   11.51
  -1 -14  -9   14.03   18.44
   1  14   9    8.21   12.42
   1  14   9    1.45   13.73
  -1 -14  -9    9.18   14.18
   1  14   8   25.58   15.23
  -1 -14  -8   29.54   18.28
  -1 -14  -7   -0.38    8.31
   1  14   7   22.12   16.01
   1  14   7   10.34   12.53
   1  14   6  111.31   24.64
  -1 -14  -6  109.97   24.66
  -1 -14  -6  106.86   25.08
   1  14   5    7.39   11.67
   1  14   5   -0.47    7.36
  -1 -14  -5   11.44   11.18
  -1 -14  -5   12.10   13.17
   1  14   4   66.14   19.71
   1  14   4   43.82   15.43
  -1 -14  -4   58.86   16.46
  -1 -14  -4   54.41   18.90
   1  14   3   14.91   11.89
  -1 -14  -3   20.16    9.75
  -1 -14  -3   -2.70    9.14
   1  14   2   17.18   11.08
  -1 -14  -2   -4.98    7.45
  -1 -14  -2   36.83   16.27
  -1 -14  -1  196.48   31.42
  -1 -14  -1  226.01   31.96
   1  14   1  194.90   31.97
   1  14   1  200.11   28.54
   1  14   0   27.16   10.81
   1  14   0   13.88    6.95
  -1 -14   0   25.96   10.08
  -1 -14   0   22.63   10.31
   1  14  -1   91.94   19.71
   1  14  -1  109.13   19.88
  -1 -14   1   99.80   19.66
  -1 -14   1   90.08   21.62
   1  14  -2   10.90    7.53
   1  14  -2   18.85   11.99
  -1 -14   2   11.71    8.15
  -1 -14   2   23.52   11.19
   1  14  -3  153.15   24.78
   1  14  -3  157.64   23.21
  -1 -14   3  129.51   20.28
  -1 -14   3  144.59   24.54
   1  14  -4  135.60   22.33
  -1 -14   4   99.56   19.09
  -1 -14   4   95.87   16.79
   1  14  -4   95.01   20.36
  -1 -14   5   85.53   17.78
  -1 -14   5  118.54   18.30
   1  14  -5   86.14   16.51
  -1 -14   6   52.06   12.41
  -1 -14   6   55.64   14.68
   1  14  -6   49.09   12.66
   1  14  -6   44.79   13.08
   1  14  -7   -1.35    6.31
   1  14  -7   -2.19    6.25
  -1 -14   7    2.50    4.32
  -1 -14   7    6.61    5.33
   1  14  -8   13.58    7.88
   1  14  -8   -0.02    6.93
  -1 -14   8   -2.61    6.82
  -1 -14   8   12.08    9.29
  -1 -14   9   14.71    8.03
  -1 -14   9   28.40   11.61
   1  14  -9   56.84   16.18
   1  14  -9   44.39   13.55
   1  14 -10   12.09   10.26
  -1 -14  10   10.53    9.20
  -1 -14  10   15.00    9.58
   1  14 -10   13.36    8.45
   1  14 -11   31.32   13.44
  -1 -14  11   10.66    9.51
  -1 -14  11   18.05   10.60
   1  14 -11   -3.66    8.04
   1  14 -12   62.73   16.31
  -1 -14  12   46.40   16.36
   1  14 -12   14.54    6.59
  -1 -14  12   27.16   11.50
   1  14 -13  553.41   42.53
  -1 -14  13  709.44   46.48
   1  14 -13  669.52   50.66
  -1 -14  13  735.67   50.81
   1  14 -14  354.70   38.19
  -1 -14  14  351.51   38.73
  -1 -14  14  422.66   35.64
   1  14 -14  353.07   33.91
   1  14 -15   59.16   16.80
  -1 -14  15   63.84   15.56
  -1 -14  15  113.35   21.16
   1  14 -15   66.16   15.94
   1  14 -16   74.27   16.33
  -1 -14  16   95.77   20.00
  -1 -14  16  146.79   22.87
   1  14 -16  101.17   20.32
   1  14 -17  247.03   34.39
  -1 -14  17  227.18   30.10
  -1 -14  17  180.80   27.61
  -1 -14  18   33.05   12.69
   1  14 -18   56.55   16.19
  -1 -14  18   35.36   17.02
   1  14 -18   59.71   19.70
   1  14 -19  103.70   22.75
  -1 -14  19   76.18   20.90
   1  14 -19  114.45   26.48
  -1 -14  20  -14.53   14.70
   1  14 -20   24.33   14.22
  -1 -14  20   11.40   14.01
   1  14 -20    6.64    9.89
  -1 -14  21   -6.78   11.15
   1  14 -21   15.34   12.54
  -1 -14  21    9.86   11.52
   1  14 -21    0.26    9.52
  -1 -14  22   31.34   17.65
   1  14 -22   31.94   15.99
  -1 -14  22   34.10   17.65
  -1 -14  23   55.47   22.02
   1  14 -23   53.92   20.03
  -1 -14  23   51.06   19.54
   1  14 -23   23.67   10.59
  -1 -14  24   33.89   22.12
   1  14 -24   22.05   17.35
  -1 -14  24   22.37   19.33
   1  14 -24   -6.17   13.30
  -1 -15 -10   29.97   20.83
   1  15  10   34.84   19.09
   1  15  10   17.58   19.16
  -1 -15 -10    4.89   14.87
  -1 -15  -9   44.61   24.05
   1  15   9   42.53   21.91
   1  15   9   18.68   18.71
  -1 -15  -9   17.13   18.19
  -1 -15  -8    0.04   12.05
   1  15   8   22.32   17.47
   1  15   8   14.47   12.91
  -1 -15  -8   13.59   14.24
   1  15   7   10.20   15.14
  -1 -15  -7    4.82   11.40
  -1 -15  -7   15.20   15.17
  -1 -15  -6   -2.99   10.25
   1  15   6    8.93   12.16
   1  15   6    8.45   15.99
  -1 -15  -5   39.77   15.13
   1  15   5   39.46   17.42
   1  15   5   26.04   13.79
   1  15   4   18.21   16.84
  -1 -15  -4    7.60    8.30
  -1 -15  -4   32.17   18.64
  -1 -15  -3    1.79    9.42
  -1 -15  -3    8.51    9.40
   1  15   3    2.30    9.26
   1  15   3    7.90   13.75
  -1 -15  -2  506.71   53.79
   1  15   2  526.95   49.06
  -1 -15  -2  588.40   51.54
  -1 -15  -1   44.86   16.52
   1  15   1   42.78   11.85
  -1 -15  -1   48.79   16.26
   1  15   1   23.43   12.81
  -1 -15   0    9.35   10.07
   1  15   0   -9.47   11.82
   1  15   0  -10.05   13.01
  -1 -15   0   -1.57    6.96
  -1 -15   1  197.82   30.77
  -1 -15   1  214.47   28.92
   1  15  -1  197.78   26.99
   1  15  -1  162.94   27.85
  -1 -15   2    1.73    8.19
  -1 -15   2    9.22    8.71
   1  15  -2   -0.27    6.67
   1  15  -2   -2.26    7.64
  -1 -15   3   24.03    6.24
  -1 -15   3   47.06   15.36
   1  15  -3   41.13   14.48
   1  15  -3   38.21   13.63
  -1 -15   4  -18.94   11.39
  -1 -15   4   -7.67    8.38
   1  15  -4    3.08    6.49
   1  15  -4   13.54    9.74
  -1 -15   5   -9.63    8.83
  -1 -15   5    3.02    8.37
   1  15  -5    4.15    5.98
   1  15  -5   17.14   12.12
  -1 -15   6   19.29   11.93
  -1 -15   6    1.97    7.35
   1  15  -6    5.68    5.37
   1  15  -6  -11.35   10.50
   1  15  -7   25.52   10.64
  -1 -15   7   34.05   13.12
   1  15  -7   48.51   13.62
  -1 -15   7   45.76   13.25
   1  15  -8   39.73   11.94
  -1 -15   8   18.58    8.68
   1  15  -8   30.98   12.53
  -1 -15   8   50.86   14.78
   1  15  -9   10.72    8.60
  -1 -15   9   25.01   12.51
  -1 -15   9   -2.89    7.11
   1  15  -9   11.79    9.71
   1  15 -10   31.69   13.86
  -1 -15  10   23.51   10.10
   1  15 -10    8.43    9.40
  -1 -15  10    7.59    6.69
   1  15 -11   10.68   10.51
   1  15 -11   26.25   11.20
  -1 -15  11   24.52   11.00
  -1 -15  11   10.41    8.58
   1  15 -12  139.31   20.55
  -1 -15  12  231.75   29.61
   1  15 -12  169.50   25.98
  -1 -15  12  217.75   26.93
   1  15 -13  173.24   24.99
  -1 -15  13  233.22   27.95
  -1 -15  13  269.81   32.19
   1  15 -13  243.08   31.67
   1  15 -14  169.44   27.17
  -1 -15  14  157.56   22.34
  -1 -15  14  206.69   30.67
   1  15 -14  140.78   24.16
   1  15 -15    2.71    8.37
  -1 -15  15   29.15   14.92
   1  15 -15    5.78    6.85
  -1 -15  15    8.87    8.76
   1  15 -16   12.28    8.34
  -1 -15  16   18.09   12.15
  -1 -15  16   17.71    8.24
   1  15 -17   62.81   14.43
  -1 -15  17   80.14   20.50
   1  15 -17   90.81   20.55
  -1 -15  17   66.48   17.43
   1  15 -18   61.34   19.76
   1  15 -18   53.29   17.90
  -1 -15  18   27.87   13.05
  -1 -15  19   11.87    7.25
   1  15 -19    8.63   11.55
  -1 -15  19   21.54   15.73
   1  15 -19    9.27   13.62
   1  15 -20   16.28   13.25
  -1 -15  20  -15.85   12.55
   1  15 -20    2.65   10.90
   1  15 -21   35.93   17.23
  -1 -15  21   17.78   14.67
   1  15 -21    7.61    8.26
  -1 -15  22    3.23    9.83
   1  15 -22   22.73   16.85
  -1 -15  22   11.94   12.61
  -1 -15  23   30.03   18.67
   1  15 -23   50.19   20.57
  -1 -15  23   19.22   16.42
   1  15 -23   13.55   14.60
  -1 -16  -9  -10.94   15.14
   1  16   9   25.10   21.94
   1  16   9    4.44   14.78
  -1 -16  -9   17.62   19.46
  -1 -16  -8   17.74   17.13
   1  16   8   18.77   16.66
   1  16   8   18.69   17.25
  -1 -16  -8   10.23   16.53
   1  16   7   24.82   13.51
  -1 -16  -7   21.63   15.03
   1  16   7   12.65   16.03
  -1 -16  -7   21.10   20.10
   1  16   6    3.08   15.15
  -1 -16  -6  -14.73   13.78
  -1 -16  -6   15.01   18.14
   1  16   6    7.10   15.71
   1  16   5   37.51   18.61
   1  16   5   18.19   13.03
  -1 -16  -5   10.91   15.06
   1  16   4   -9.33    9.00
  -1 -16  -4   -7.71    9.46
   1  16   3    6.16   10.71
  -1 -16  -3    9.78   13.89
  -1 -16  -3   -1.29    8.57
   1  16   2   -8.00   12.86
  -1 -16  -2   -4.61    9.80
  -1 -16  -2    3.81    8.69
   1  16   1  -11.69   13.68
   1  16   1    9.76    6.85
  -1 -16  -1    5.78   13.68
  -1 -16  -1   30.68   16.76
   1  16   0   13.94   12.91
   1  16   0   13.07    9.29
  -1 -16   0    3.37    7.23
  -1 -16   0    0.47    7.53
  -1 -16   1   18.78   10.96
   1  16  -1    6.17    7.98
   1  16  -1   16.33    9.38
  -1 -16   1   16.48   12.38
  -1 -16   2  212.65   32.19
   1  16  -2  260.62   32.42
  -1 -16   2  264.79   32.78
   1  16  -2  206.86   31.98
  -1 -16   3    6.75    6.63
  -1 -16   3   16.75   10.89
   1  16  -3   36.06   15.61
   1  16  -3   16.01    9.86
  -1 -16   4    9.44    6.39
  -1 -16   4   19.99   10.05
   1  16  -4   47.46   16.37
   1  16  -4   41.42   15.15
  -1 -16   5   28.48   10.74
  -1 -16   5   36.67   13.04
   1  16  -5   19.87   12.36
   1  16  -5   43.33   17.19
  -1 -16   6   14.27    9.81
   1  16  -6  -15.00   11.29
  -1 -16   6    8.44    9.22
   1  16  -6   -3.07    7.27
  -1 -16   7    5.36   10.76
   1  16  -7    6.45    6.58
   1  16  -7   -7.74    8.47
  -1 -16   7   15.96    9.88
   1  16  -8   54.62   13.94
  -1 -16   8   48.63   13.78
   1  16  -8   65.68   15.43
  -1 -16   8   73.10   17.39
   1  16  -9   -2.52    7.78
  -1 -16   9   17.37    9.26
  -1 -16   9  -17.79   12.21
   1  16 -10   64.38   18.12
  -1 -16  10   46.34   14.00
  -1 -16  10   31.24    9.33
   1  16 -10   50.00   14.91
   1  16 -11   13.08   11.05
  -1 -16  11    4.60    8.02
   1  16 -11   16.06   12.98
  -1 -16  11   10.40    7.52
   1  16 -12   25.13   10.97
  -1 -16  12    0.45    7.48
   1  16 -12   22.39   12.13
  -1 -16  12   10.65    9.83
   1  16 -13    6.28    9.71
  -1 -16  13   17.53   12.17
   1  16 -13   -7.28    9.33
  -1 -16  13   25.16   12.86
   1  16 -14   18.57   12.21
  -1 -16  14   21.35   10.99
   1  16 -14    6.64    9.65
  -1 -16  14   36.26   15.42
   1  16 -15  200.39   31.29
  -1 -16  15  185.42   26.07
  -1 -16  15  235.67   32.31
   1  16 -16   76.40   19.03
  -1 -16  16  102.88   21.41
  -1 -16  16  109.17   23.86
   1  16 -16   51.36   14.94
  -1 -16  17   35.61   14.23
   1  16 -17   17.88   12.09
   1  16 -17   -4.49   10.62
   1  16 -18   14.50   12.65
  -1 -16  18    7.91    7.49
   1  16 -18   12.05   11.44
  -1 -16  18    1.76   14.13
   1  16 -19   40.13   14.01
  -1 -16  19   14.24   10.04
   1  16 -19   49.69   20.33
  -1 -16  20   -0.19    8.66
   1  16 -20   33.17   17.23
  -1 -16  20   18.81   10.26
   1  16 -20   24.81   14.81
  -1 -16  21    5.27    9.63
  -1 -16  21   13.20   10.65
  -1 -16  22  -11.55   16.23
   1  16 -22   36.48   18.04
  -1 -16  22    8.45   13.15
   1  16 -22    8.52   14.24
  -1 -16  23   25.58   14.08
   1  16 -23   53.43   20.75
  -1 -16  23   40.05   19.81
   1  16 -23   27.04   17.88
  -1 -17  -8   22.62   22.28
  -1 -17  -8    1.20   11.41
   1  17   8   19.20   20.74
   1  17   8   14.98   19.58
  -1 -17  -7   22.56   21.05
  -1 -17  -7   19.93   21.15
   1  17   7   20.84   20.87
   1  17   7   22.66   18.22
  -1 -17  -6   19.24   17.27
   1  17   6   19.76   17.05
   1  17   6    1.78   11.33
  -1 -17  -6   23.20   17.84
  -1 -17  -5   17.29   17.08
   1  17   5   31.50   20.47
  -1 -17  -5   35.31   19.71
   1  17   5   13.55   11.32
  -1 -17  -4   10.61   14.88
   1  17   4   13.74   16.29
  -1 -17  -4   13.77   15.84
   1  17   3   40.61   18.58
   1  17   3   34.68   15.79
  -1 -17  -3   28.70   15.90
   1  17   2   12.01    7.84
   1  17   2    5.22    8.55
  -1 -17  -2   14.41   10.52
   1  17   1   -0.21    7.37
  -1 -17  -1   33.33   16.68
  -1 -17  -1   20.45   13.04
   1  17   0    9.92    8.33
  -1 -17   0   14.61   14.93
   1  17  -1   22.45   14.01
   1  17  -1   27.92   13.11
  -1 -17   1   13.07   11.65
  -1 -17   1   52.67   18.05
   1  17  -2   23.11   14.76
   1  17  -2    3.48   10.72
  -1 -17   2   18.78   11.20
  -1 -17   2   12.98   13.59
  -1 -17   3    1.39    9.21
  -1 -17   3    8.23    9.99
   1  17  -3   15.58   11.42
   1  17  -3   10.06   11.39
  -1 -17   4  -12.22   11.42
  -1 -17   4   23.96   11.18
   1  17  -4   10.71   11.16
   1  17  -4   32.63   14.98
  -1 -17   5  -13.64    9.50
  -1 -17   5    2.93    8.96
   1  17  -5   -0.47    7.47
  -1 -17   6   42.63   14.84
   1  17  -6    8.81    8.52
  -1 -17   6   37.60   13.96
   1  17  -6   40.59   16.23
  -1 -17   7   71.56   19.40
   1  17  -7   49.10   15.63
   1  17  -7   52.63   14.59
  -1 -17   7   72.85   17.24
  -1 -17   8    6.37    9.63
   1  17  -8   11.61    8.71
   1  17  -8   10.91    7.50
  -1 -17   8   33.30   14.24
   1  17  -9    2.35    7.70
  -1 -17   9   15.52   11.39
   1  17  -9   10.72   10.55
  -1 -17   9   26.70   14.42
   1  17 -10    8.00   10.61
  -1 -17  10    8.24   10.73
  -1 -17  10   -8.73   12.18
   1  17 -10   25.86   15.22
   1  17 -11   19.73   14.44
  -1 -17  11    6.90   10.10
  -1 -17  11    1.53    8.84
   1  17 -11   19.78   14.50
   1  17 -12   32.98   15.56
  -1 -17  12   11.55   11.09
   1  17 -12   24.85   14.40
  -1 -17  12    5.11    6.43
   1  17 -13   26.13   13.89
  -1 -17  13   27.57   14.65
  -1 -17  13   20.11    9.40
   1  17 -14   37.55   15.26
  -1 -17  14   35.94   13.72
  -1 -17  14    9.84   11.09
   1  17 -15    7.53   10.13
  -1 -17  15   -9.67   11.12
   1  17 -15  -12.27   11.38
   1  17 -16  131.34   26.66
  -1 -17  16  145.81   27.51
   1  17 -16  115.13   22.01
   1  17 -17  -17.65   13.26
  -1 -17  17   25.93   15.23
  -1 -17  17   12.68   14.05
   1  17 -17    3.98    7.09
   1  17 -18   34.03   13.49
  -1 -17  18   48.61   16.43
   1  17 -18   39.71   14.90
   1  17 -19   29.10   15.62
   1  17 -19   14.25   10.53
  -1 -17  19   16.05   12.56
  -1 -17  20    4.67    9.97
  -1 -17  20    1.42    8.68
   1  17 -20    6.37   10.00
  -1 -17  21    1.75   11.89
   1  17 -21   16.90   12.18
  -1 -17  21   20.30   19.53
   1  17 -22   92.96   22.75
   1  17 -22  116.76   29.43
  -1 -17  22   66.20   22.81
  -1 -17  22   96.62   24.81
  -1 -17  23   12.39   12.89
   1  17 -23  -13.62   17.33
  -1 -17  23    6.02   12.47
  -1 -18  -6   27.16   20.90
   1  18   6   41.17   21.14
   1  18   6    7.63   18.96
  -1 -18  -6    6.81   16.93
  -1 -18  -5   32.80   21.17
   1  18   5   -0.64   10.32
   1  18   5   23.66   20.97
  -1 -18  -5    7.20   10.84
  -1 -18  -4    9.03   14.94
   1  18   4  -11.09   10.34
   1  18   4   20.73   16.78
  -1 -18  -4   16.16   13.90
  -1 -18  -3    0.75   10.62
   1  18   3    5.69   11.67
  -1 -18  -3    3.76   10.81
   1  18   3    9.24   16.24
  -1 -18  -2   21.74   18.06
   1  18   2   21.41   14.57
  -1 -18  -2   18.09   15.16
   1  18   1   48.63   16.54
  -1 -18  -1   46.08   18.93
   1  18   0   21.12   14.47
   1  18   0   12.57   11.01
  -1 -18   0    0.51   10.84
   1  18  -1   86.05   26.25
   1  18  -1   98.97   23.36
  -1 -18   1   98.35   27.12
  -1 -18   1   91.88   23.10
   1  18  -2   20.12   17.20
   1  18  -2   26.53   13.78
  -1 -18   2   10.19    9.35
  -1 -18   2   33.02   17.42
   1  18  -3   56.25   17.13
  -1 -18   3   42.73   18.18
  -1 -18   3   48.80   14.19
  -1 -18   4  -17.70   13.72
  -1 -18   4   11.91   11.89
   1  18  -4   24.94   15.31
  -1 -18   5    1.52    7.24
  -1 -18   5    2.06   10.77
   1  18  -5   -2.67    8.66
  -1 -18   6   64.75   16.92
   1  18  -6   23.59   10.55
  -1 -18   6   42.77   14.92
   1  18  -6   43.41   16.90
  -1 -18   7   11.78    9.78
   1  18  -7    2.67    9.22
   1  18  -7   13.58   10.45
  -1 -18   7   11.66   10.17
  -1 -18   8   41.49   18.06
   1  18  -8   65.78   19.33
   1  18  -8   58.17   17.98
  -1 -18   8  105.63   22.34
  -1 -18   9   49.17   17.32
   1  18  -9   11.14    7.22
   1  18  -9   30.66   13.92
  -1 -18   9   66.95   18.35
   1  18 -10   -5.93    7.47
  -1 -18  10    8.41    7.26
  -1 -18  10   -1.43    9.28
   1  18 -10  -16.37   11.28
   1  18 -11   29.86   14.14
  -1 -18  11   43.45   15.96
  -1 -18  11    1.12   10.89
   1  18 -12   15.48   15.05
  -1 -18  12   12.73   16.13
  -1 -18  12    4.71    8.05
   1  18 -13   23.77   16.73
  -1 -18  13    2.30    6.83
   1  18 -13   12.69   10.72
  -1 -18  13    5.94   12.51
   1  18 -14   72.05   21.57
  -1 -18  14   52.11   16.18
   1  18 -14   47.64   17.36
  -1 -18  14   46.86   15.95
   1  18 -15    7.50   12.28
   1  18 -15    4.49    6.60
  -1 -18  15   15.49   11.89
   1  18 -16   50.83   19.09
  -1 -18  16   65.54   18.97
  -1 -18  16   34.42   15.29
   1  18 -16   21.79   10.80
   1  18 -17  184.75   32.47
   1  18 -17  171.73   28.69
  -1 -18  17  225.37   31.98
   1  18 -18   17.58   11.43
  -1 -18  18   24.60   14.17
   1  18 -18   16.75   10.66
  -1 -18  18   42.72   19.01
   1  18 -19   12.21   11.51
  -1 -18  19   21.68   16.63
  -1 -18  19    6.92   10.27
   1  18 -20   21.18   14.61
  -1 -18  20   29.52   18.92
  -1 -18  20   -0.44   12.67
  -1 -18  21   29.15   18.43
   1  18 -21   37.01   16.34
   1  18 -21   44.37   24.39
  -1 -18  21    7.39   13.27
  -1 -18  22   33.64   16.79
  -1 -18  22    5.14   10.71
   1  18 -22   51.33   20.97
   1  18 -22   71.09   23.91
  -1 -19  -5   39.30   25.10
   1  19   5   24.80   15.18
   1  19   5   29.72   21.83
  -1 -19  -5   19.31   17.03
  -1 -19  -4    2.56   15.03
   1  19   4   -4.10   10.72
   1  19   4    3.24   13.36
  -1 -19  -4   19.36   15.18
  -1 -19  -3   21.83   20.49
   1  19   3    0.92   12.12
   1  19   3   10.25   16.84
  -1 -19  -3   15.32   14.92
  -1 -19  -2   18.87   19.67
   1  19   2   -2.36   11.56
   1  19   2   34.58   21.61
  -1 -19  -2    6.24   15.89
  -1 -19  -1   47.75   20.83
   1  19   1   69.14   21.37
  -1 -19  -1  101.17   27.52
   1  19   1   41.34   19.09
  -1 -19   0   19.13   19.77
  -1 -19   0   33.09   16.36
   1  19   0   23.14   15.86
   1  19  -1   11.74   14.68
   1  19  -1    4.77   10.90
  -1 -19   1   22.36   16.11
  -1 -19   1   35.51   15.39
   1  19  -2    6.93   13.23
   1  19  -2   31.38   16.55
   1  19  -3    5.69    9.99
   1  19  -3   15.71   12.95
  -1 -19   4    6.92   10.85
  -1 -19   4   10.68   10.80
   1  19  -4   16.26   13.40
   1  19  -4   15.41   14.26
  -1 -19   5   90.17   20.14
  -1 -19   5   94.27   24.36
   1  19  -5   80.90   21.46
   1  19  -5  102.75   22.92
  -1 -19   6    6.56    9.23
  -1 -19   6   33.62   14.47
   1  19  -6   38.23   17.90
  -1 -19   7   19.37   15.07
   1  19  -7   20.13   13.86
   1  19  -7  -14.43   11.18
  -1 -19   7   12.50   10.74
  -1 -19   8   21.64   14.71
   1  19  -8   20.54   13.72
   1  19  -8   31.47   16.43
  -1 -19   8   38.75   14.58
  -1 -19   9   18.76   10.71
   1  19  -9    5.71   10.89
   1  19  -9   18.09   15.18
  -1 -19   9   48.20   17.80
   1  19 -10   14.55   11.02
  -1 -19  10   53.68   17.86
  -1 -19  10   22.01   13.31
   1  19 -10   17.80   14.40
   1  19 -11   31.14   17.87
  -1 -19  11    8.94   10.75
  -1 -19  11   16.92   11.94
   1  19 -11   26.62   13.45
   1  19 -12   17.78   15.07
  -1 -19  12    8.52    7.67
   1  19 -12   -1.04    7.01
  -1 -19  12   -9.46   12.58
   1  19 -13   11.42   13.21
   1  19 -13   13.00   12.80
  -1 -19  13   -1.21    8.71
   1  19 -14   25.28   16.97
  -1 -19  14   18.73   12.28
   1  19 -14   23.25   15.05
   1  19 -15   43.18   15.79
  -1 -19  15   57.84   17.01
   1  19 -15   51.73   19.96
   1  19 -16  168.20   31.50
   1  19 -16  123.33   25.98
  -1 -19  16  141.42   26.54
   1  19 -17    0.88   10.69
  -1 -19  17   20.81   12.57
  -1 -19  17   31.41   15.58
   1  19 -17   -9.91   10.84
  -1 -19  18   84.46   21.01
  -1 -19  18   68.95   21.12
   1  19 -18   25.15   12.35
  -1 -19  19   24.19   16.86
   1  19 -19   -0.82    8.20
  -1 -19  19   18.62   13.29
   1  19 -20   -2.15   10.09
  -1 -19  20   23.75   15.59
  -1 -19  20   13.20    8.80
   1  19 -20  -11.22   11.50
  -1 -19  21   13.63   13.33
   1  19 -21   59.96   23.40
   1  19 -21   21.63   14.42
  -1 -19  21   33.99   20.14
  -1 -20  -3   21.49   20.07
  -1 -20  -3   35.64   20.88
   1  20   3   24.94   16.94
   1  20   3   11.37   15.86
  -1 -20  -2   37.62   24.14
  -1 -20  -2   48.88   22.16
   1  20   2   37.96   19.78
   1  20   2   52.25   26.59
  -1 -20  -1   -0.33   12.65
   1  20   1    3.03    9.41
  -1 -20  -1   13.84   18.89
   1  20   1    8.07   16.83
   1  20   0   10.61   14.33
  -1 -20   0   26.56   17.81
  -1 -20   0   14.11   14.45
  -1 -20   1   21.61   11.88
  -1 -20   1   26.79   18.64
   1  20  -1   41.25   16.48
   1  20  -1   40.00   20.03
   1  20  -2   16.62   16.02
  -1 -20   2   -3.50    8.49
  -1 -20   2   -2.28   12.54
   1  20  -3    3.29   12.49
  -1 -20   3  -10.89   11.75
  -1 -20   3   23.52   19.83
  -1 -20   4   -8.41    8.93
  -1 -20   4    3.03   12.35
   1  20  -4   12.13   11.87
   1  20  -4    0.14   11.46
  -1 -20   5   24.57   13.73
   1  20  -5   11.69   13.19
   1  20  -5   38.41   18.88
  -1 -20   5    2.76   10.36
   1  20  -6    5.03    8.63
   1  20  -6    9.68   15.20
   1  20  -7   76.06   20.09
   1  20  -7   74.48   22.33
   1  20  -8    9.82   16.55
   1  20  -8   22.55   15.61
   1  20  -9   -3.15   10.42
   1  20  -9   -2.65    7.43
   1  20 -10   20.81   14.86
   1  20 -10   -1.60   10.18
   1  20 -11    1.60   12.76
   1  20 -11    9.73    8.60
  -1 -20  11   -0.07   11.33
   1  20 -12    8.14   10.28
   1  20 -12    5.51    8.70
  -1 -20  12    0.32    7.28
   1  20 -13   23.38   14.05
   1  20 -13   30.49   16.58
  -1 -20  13   29.36   14.48
   1  20 -14   36.29   20.80
   1  20 -14   21.17   15.12
  -1 -20  14   -3.35    8.20
  -1 -20  14   17.74   14.20
   1  20 -15   35.49   22.22
   1  20 -15   15.42   14.25
  -1 -20  15    9.35   11.08
  -1 -20  15  -12.85    9.87
   1  20 -16   -0.55   12.07
  -1 -20  16    9.80   10.69
  -1 -20  16    3.16    8.77
   1  20 -16   24.72   19.95
  -1 -20  17    5.90    9.00
  -1 -20  17   10.77   12.70
  -1 -20  18   21.35   15.58
   1  20 -18    7.75   12.52
  -1 -20  18   30.69   16.93
   1  20 -18    4.91   13.48
  -1 -20  19  115.68   26.10
   1  20 -19   71.65   20.89
  -1 -20  19  101.73   25.73
   1  20 -19   39.61   15.90
  -1 -20  20    6.60   13.80
   1  20 -20  -30.98   19.56
  -1 -20  20   27.19   18.94
   1  20 -20   -7.81   13.39
  -1 -21  -1   24.85   26.50
  -1 -21  -1   32.58   21.82
   1  21   1    2.92   15.24
   1  21   1   24.03   22.72
  -1 -21   0   32.73   22.11
   1  21   0   20.34   15.22
  -1 -21   0   24.35   16.43
  -1 -21   1    0.44   11.28
   1  21  -1   25.94   16.87
  -1 -21   1   25.47   18.22
   1  21  -1   -8.44   11.69
  -1 -21   2    8.02   13.10
   1  21  -2   47.15   20.25
  -1 -21   2   33.58   21.22
   1  21  -2   37.13   20.46
  -1 -21   3    9.69   10.99
   1  21  -3   31.20   16.56
  -1 -21   3   10.77   14.65
   1  21  -3   17.71   17.09
  -1 -21   4   13.70   15.45
   1  21  -4   58.74   23.83
   1  21  -4   14.32   17.04
  -1 -21   4   18.25   19.48
  -1 -21   5   -4.86    9.02
   1  21  -5   15.38   17.37
  -1 -21   5   12.55   11.88
  -1 -21   6   92.18   21.33
   1  21  -6   46.07   18.60
  -1 -21   6   36.88   19.21
   1  21  -7   34.85   21.31
  -1 -21   7   39.87   17.26
  -1 -21   7    8.42   16.35
  -1 -21   8   42.69   16.80
   1  21  -8    9.96    8.76
   1  21  -8   15.62   20.18
  -1 -21   8   19.89   17.74
  -1 -21   9   76.92   22.43
   1  21  -9   55.10   18.84
   1  21  -9   35.94   19.50
  -1 -21   9   35.94   19.17
  -1 -21  10   31.37   17.13
   1  21 -10   32.18   15.31
   1  21 -10    3.15    9.96
  -1 -21  10   22.25   14.61
  -1 -21  11   -3.41    8.68
  -1 -21  11   28.85   14.65
   1  21 -11   14.92   12.09
   1  21 -11   37.02   19.62
   1  21 -12    5.49   10.26
  -1 -21  12   -2.33    9.67
  -1 -21  12   36.32   17.56
   1  21 -12   16.78   16.50
   1  21 -13   12.39   12.80
  -1 -21  13   -0.89    9.76
  -1 -21  13    9.11   11.85
   1  21 -14   34.59   19.88
  -1 -21  14   64.68   20.83
  -1 -21  14   26.45   13.68
   1  21 -15   31.59   17.29
  -1 -21  15    0.63   14.15
  -1 -21  15   11.92   13.68
   1  21 -16   28.91   17.50
  -1 -21  16    4.98    9.81
  -1 -21  16   15.71   12.30
   1  21 -16   14.03   18.13
   1  21 -17   16.57   14.78
   1  21 -17   -7.07   10.19
  -1 -21  17   -5.34   10.60
  -1 -21  17   13.78   10.18
   1  21 -18   13.74   15.87
  -1 -21  18   -5.26   11.04
  -1 -21  18   47.00   19.28
   1  21 -18   21.73   18.22
   1  21 -19   -0.61   12.79
   1  21 -19   46.84   20.66
  -1 -21  19   51.04   19.61
  -1 -21  19   35.26   16.57
  -1 -22   1   32.99   24.79
   1  22  -1   19.20   17.18
  -1 -22   1   24.57   17.17
  -1 -22   2   20.06   16.85
   1  22  -2   50.95   23.63
  -1 -22   2   33.21   22.94
   1  22  -2   26.57   20.06
  -1 -22   3   31.21   16.42
   1  22  -3   36.52   20.89
  -1 -22   3   29.38   24.09
   1  22  -3   46.18   24.02
  -1 -22   4   35.14   17.41
   1  22  -4   74.55   24.85
  -1 -22   4   35.16   23.28
   1  22  -4   33.46   19.63
  -1 -22   5   22.36   16.97
   1  22  -5   17.10   16.50
   1  22  -5   10.88   15.86
  -1 -22   5   26.55   19.24
  -1 -22   6   14.18   12.63
   1  22  -6    4.09    9.79
   1  22  -6    8.40   13.29
  -1 -22   6    4.16   13.63
  -1 -22   7   13.53   13.56
   1  22  -7   17.36   13.34
   1  22  -7   16.57   14.81
  -1 -22   7   11.39   14.31
  -1 -22   8   46.08   18.22
   1  22  -8    5.00   11.19
   1  22  -8   35.17   22.29
  -1 -22   8   30.17   18.16
  -1 -22   9   61.20   22.65
   1  22  -9   38.80   19.29
   1  22  -9   23.97   15.02
  -1 -22   9   -2.41   11.13
  -1 -22  10   41.24   18.82
   1  22 -10   47.86   19.85
   1  22 -10   39.99   20.60
  -1 -22  10   21.64   15.10
  -1 -22  11    5.27   12.52
  -1 -22  11   21.50   16.62
   1  22 -11   40.07   19.76
   1  22 -11   -1.93   10.34
  -1 -22  12   14.60   16.31
   1  22 -12   10.85   13.19
  -1 -22  12    6.62   12.43
   1  22 -12   10.09   10.75
   1  22 -13   10.12   18.00
   1  22 -13   32.63   18.41
  -1 -22  13    9.12   14.66
  -1 -22  13   29.50   18.40
   1  22 -14   30.55   17.05
   1  22 -14   40.34   20.70
  -1 -22  14   33.07   18.43
  -1 -22  14   40.76   21.08
   1  22 -15   34.39   16.53
   1  22 -15   43.08   21.30
  -1 -22  15   25.93   19.24
  -1 -22  15   34.15   17.74
   1  22 -16   96.86   28.66
   1  22 -16  106.68   28.69
  -1 -22  16   86.63   25.19
  -1 -22  16   57.69   21.64
   1  22 -17  138.85   34.78
   1  22 -17  131.84   32.76
  -1 -22  17  170.23   30.22
  -1 -22  17  127.46   29.82
   1  22 -18   38.54   22.51
   1  22 -18   66.19   24.46
  -1 -22  18   59.19   23.31
  -1 -22  18   52.77   18.46
  -1 -23   5   17.38   14.39
   1  23  -5    1.24   14.78
  -1 -23   5   -7.47   11.90
   1  23  -5   35.82   22.37
  -1 -23   6   13.91   13.23
  -1 -23   6   40.54   24.91
   1  23  -6    1.09   12.35
   1  23  -6   -4.03   12.29
   1  23  -7    9.68   14.19
  -1 -23   7   36.25   18.67
   1  23  -7   33.19   21.42
  -1 -23   7   10.96   17.46
   1  23  -8   19.71   16.59
  -1 -23   8   23.37   16.88
   1  23  -8   19.30   17.44
  -1 -23   8   13.26   16.65
   1  23  -9   12.94   15.67
  -1 -23   9   63.40   23.27
   1  23  -9   19.04   18.07
  -1 -23   9   20.26   19.73
   1  23 -10   22.15   15.84
  -1 -23  10   50.69   21.62
   1  23 -10   21.70   16.32
  -1 -23  10    5.55   13.02
   1  23 -11   26.49   20.77
  -1 -23  11   23.78   17.22
   1  23 -11   10.94   15.08
  -1 -23  11   -9.85   10.07
  -1 -23  12   18.99   17.29
   1  23 -12    8.02   13.87
   1  23 -12   50.28   23.13
  -1 -23  12   16.62   14.45
  -1 -23  13   23.28   20.91
   1  23 -13    0.74   11.07
   1  23 -13   37.02   19.84
  -1 -23  13    2.10   11.34
   1  23 -14   -4.89   10.63
  -1 -23  14   23.60   16.19
   1  23 -14   18.11   21.39
  -1 -23  14    9.67   13.78
   1  23 -15   14.12   13.60
  -1 -23  15   32.03   21.04
   1  23 -15   13.68   17.98
  -1 -23  15   18.89   17.15
  -2  23 -15   46.95   23.50
   2 -23  15   11.23   14.29
  -2  23 -15   18.91   16.48
   2 -23  15   30.13   17.00
  -2  23 -14   13.53   16.28
   2 -23  14   11.61   15.58
   2 -23  14   16.72   18.90
  -2  23 -14   24.30   20.69
   2 -23  13   10.68   17.86
  -2  23 -13   24.50   21.04
   2 -23  13   20.82   16.14
  -2  23 -13   28.44   18.65
   2 -23  12   27.03   20.43
  -2  23 -12   -2.24   14.29
   2 -23  12   -6.75   13.75
  -2  23 -12    4.50   12.35
   2 -23  11   14.45   16.90
  -2  23 -11   24.21   16.79
   2 -23  11    8.20   14.43
  -2  23 -11   19.91   18.51
  -2  23 -10    9.83   13.91
   2 -23  10    0.31   12.55
  -2  23 -10    8.24   12.28
   2 -23  10   14.19   14.92
  -2  23  -9    4.52   12.75
   2 -23   9   36.36   18.54
  -2  23  -9   13.02   18.20
   2 -23   9   25.44   19.33
  -2  23  -8    1.45   11.14
   2 -23   8    7.93   10.05
  -2  23  -8   18.22   19.44
   2 -23   8    8.35   16.87
  -2  23  -7   35.43   18.47
   2 -23   7   45.10   17.65
  -2  23  -7   16.36   17.83
   2 -23   7   28.63   18.61
  -2  23  -6    9.89   12.58
   2 -23   6   28.10   22.85
   2 -23   6   23.72   15.97
  -2  23  -6   17.52   16.08
   2 -23   5   14.42   22.24
   2 -23   5   13.27   14.48
  -2  23  -5   13.82   13.37
  -2  23  -5   19.11   18.50
  -2  22 -17   75.20   25.64
   2 -22  17   69.12   24.41
  -2  22 -17   58.90   24.94
   2 -22  17   39.11   15.69
  -2  22 -16   56.85   20.85
   2 -22  16   28.85   15.81
  -2  22 -16   17.48   14.28
   2 -22  16   10.79   13.45
  -2  22 -15   35.99   19.34
   2 -22  15    3.63   13.26
  -2  22 -15   39.12   20.73
   2 -22  15   -4.10    9.50
  -2  22 -14   17.34   16.77
   2 -22  14   30.19   19.06
  -2  22 -14   33.09   22.16
   2 -22  14    8.21   10.89
  -2  22 -13   49.54   18.98
   2 -22  13  106.48   25.88
   2 -22  13   66.31   23.69
  -2  22 -13  106.56   27.70
   2 -22  12   19.47   20.93
  -2  22 -12    9.26   16.50
   2 -22  12   47.83   22.50
  -2  22 -12    7.94   14.16
  -2  22 -11   24.07   15.03
  -2  22 -11   57.25   22.14
   2 -22  11   47.49   21.12
   2 -22  10   20.89   16.99
  -2  22 -10   26.40   17.77
  -2  22 -10    2.69   13.54
   2 -22   9   21.37   15.44
  -2  22  -9   28.72   15.54
  -2  22  -9   22.20   16.95
   2 -22   8   -1.22   11.36
  -2  22  -8   10.50   14.04
  -2  22  -8   10.20   16.24
   2 -22   7    9.80   10.29
  -2  22  -7   -1.55    9.06
  -2  22  -7   30.11   19.55
   2 -22   6   19.51   15.89
  -2  22  -6   12.41   12.09
  -2  22  -6   21.83   18.25
   2 -22   5   20.40   17.28
  -2  22  -5   41.14   22.38
  -2  22  -5   18.14   13.34
   2 -22   5   37.47   17.23
   2 -22   4   25.96   18.35
  -2  22  -4   21.69   21.71
  -2  22  -4   20.37   17.96
   2 -22   4   25.71   14.96
   2 -22   3   35.03   22.96
  -2  22  -3   26.53   20.46
  -2  22  -3   58.64   24.50
   2 -22   3   19.52   14.36
   2 -22   2   32.62   22.29
  -2  22  -2   60.52   25.83
  -2  22  -2  118.24   29.10
   2 -22   2   58.43   19.98
   2 -22   1   69.17   26.26
   2 -22   1   41.20   17.49
  -2  22  -1   32.90   23.67
  -2  22  -1   71.93   24.80
  -2  21 -19   47.97   18.61
   2 -21  19   63.52   22.30
   2 -21  19   64.29   20.43
  -2  21 -19   31.26   15.00
  -2  21 -18   18.42   16.28
   2 -21  18   11.31   10.97
   2 -21  18    7.99   14.26
  -2  21 -18   -1.58   10.01
   2 -21  17   17.63   14.79
   2 -21  17   18.01   15.02
  -2  21 -17   11.16   16.91
  -2  21 -17   18.59   15.77
   2 -21  16   -9.06   10.14
  -2  21 -16    5.53   13.29
   2 -21  16    4.57   13.74
  -2  21 -16   15.61   14.63
   2 -21  15    5.04    7.56
  -2  21 -15   24.46   17.00
   2 -21  15   14.65   14.86
  -2  21 -15   20.87   17.49
  -2  21 -14   54.12   21.56
   2 -21  14   16.71   13.58
  -2  21 -14   60.68   21.03
   2 -21  13   -1.02   12.40
  -2  21 -13   -0.03    9.51
   2 -21  12   37.76   13.39
  -2  21 -12   28.83   15.58
   2 -21  12   33.07   17.88
  -2  21 -12   44.22   21.75
   2 -21  11  -11.53   12.45
  -2  21 -11    1.29    8.33
   2 -21  11   -3.95   10.02
  -2  21 -11   26.76   17.85
  -2  21 -10   24.36   15.97
   2 -21  10   26.67   17.78
  -2  21 -10   10.72   10.41
   2 -21  10    0.63    7.60
  -2  21  -9   31.31   18.18
   2 -21   9   50.62   20.26
  -2  21  -9   22.31   16.47
   2 -21   9   80.46   21.34
  -2  21  -8   40.91   18.85
   2 -21   8   35.67   22.13
  -2  21  -8   33.46   19.06
   2 -21   8   45.35   18.74
  -2  21  -7  -19.60    9.41
  -2  21  -7   -4.14   11.42
   2 -21   7   10.64   13.00
   2 -21   7   23.32   14.92
  -2  21  -6  -12.21   14.87
   2 -21   6   -6.15    9.78
   2 -21   6   31.87   18.49
  -2  21  -6   17.00   16.10
  -2  21  -5    3.86   12.52
  -2  21  -5   53.12   21.63
   2 -21   5   47.74   20.17
   2 -21   5   28.03   15.23
   2 -21   4   26.60   16.18
  -2  21  -4    8.09    9.49
  -2  21  -4   23.27   16.78
   2 -21   4   23.05   16.91
  -2  21  -3   53.61   22.26
  -2  21  -3  105.21   26.65
   2 -21   3   58.99   23.27
  -2  21  -2    1.96   11.28
  -2  21  -2    9.24   15.73
   2 -21   2   18.67   18.11
   2 -21   1   32.63   14.74
  -2  21  -1   35.38   20.97
  -2  21  -1   51.87   21.38
   2 -21   1   31.08   21.88
   2 -21   0   14.38   17.65
  -2  21   0    6.89   11.84
   2 -21   0   14.14   19.50
  -2  21   1   27.98   19.87
   2 -21  -1   35.35   20.22
  -2  21   1   19.54   13.82
   2 -21  -1   13.82   23.84
  -2  20 -20   -3.95   13.09
   2 -20  20   -0.52   13.16
   2 -20  20   10.92   12.65
  -2  20 -20   -4.14   12.20
  -2  20 -19    5.21    9.80
   2 -20  19   30.02   20.29
   2 -20  19   38.61   17.56
  -2  20 -19  -10.51   18.49
  -2  20 -18   -4.38    9.34
   2 -20  18   26.48   17.88
   2 -20  18   58.98   21.75
  -2  20 -18   39.86   16.68
  -2  20 -17   24.03   16.28
   2 -20  17   15.68   14.89
   2 -20  17   19.28   13.77
  -2  20 -17   13.74   11.25
   2 -20  16   29.29   19.42
  -2  20 -16   45.67   19.40
  -2  20 -16   35.89   16.28
   2 -20  15  105.30   21.69
   2 -20  15  104.41   25.57
  -2  20 -15   93.40   25.11
  -2  20 -15  107.20   25.73
   2 -20  14   35.71   16.71
  -2  20 -14   60.54   21.80
   2 -20  14   37.34   16.62
  -2  20 -14   39.39   17.93
   2 -20  13    5.52    8.11
   2 -20  13   13.02   11.34
  -2  20 -13   15.94   13.05
   2 -20  12    6.72   10.94
   2 -20  12    2.33   10.84
  -2  20 -12   17.73   13.29
   2 -20  11   27.85   15.12
   2 -20  11    6.17    8.92
  -2  20 -11   38.18   16.66
  -2  20 -10   29.94   21.27
  -2  20 -10   33.52   17.45
   2 -20  10   18.43   15.61
   2 -20  10    9.59   15.04
   2 -20   9  375.66   46.66
  -2  20  -9  389.01   43.90
   2 -20   9  398.73   42.01
  -2  20  -9  319.55   43.09
  -2  20  -8   28.27   21.60
   2 -20   8   67.83   21.96
   2 -20   8   17.31   20.45
  -2  20  -8   -1.03   11.56
  -2  20  -7   55.25   18.19
   2 -20   7   85.34   23.29
   2 -20   7   95.74   20.90
  -2  20  -7   79.47   22.98
  -2  20  -6    8.64   16.64
   2 -20   6    2.92   12.04
  -2  20  -6  -23.33   14.70
   2 -20   6    9.61   13.94
  -2  20  -5   30.95   22.12
   2 -20   5    3.56    9.06
  -2  20  -5    1.65   10.77
   2 -20   5   -0.07   10.33
   2 -20   4   -3.57    9.13
   2 -20   4    3.35   10.39
  -2  20  -4   21.18   14.13
  -2  20  -3   44.97   19.10
   2 -20   3   13.49    9.19
   2 -20   3   15.82   16.31
  -2  20  -2   30.18   14.51
   2 -20   2   11.65    9.91
   2 -20   2   27.46   19.92
   2 -20   1  -11.53   13.87
  -2  20  -1   21.44   16.71
  -2  20  -1   23.17   16.48
   2 -20   1   25.87   19.48
   2 -20   0   13.47   15.15
  -2  20   0   16.37   12.98
   2 -20   0   15.27   17.22
  -2  20   0   29.73   17.49
   2 -20  -1    6.81   14.22
  -2  20   1   15.90   15.35
  -2  20   1   22.82   19.16
   2 -20  -2   15.37   12.74
  -2  20   2   20.21   13.73
  -2  20   2   29.10   20.13
   2 -20  -2   51.96   18.69
   2 -20  -3   45.94   24.60
  -2  20   3   45.97   21.18
   2 -20  -3   34.71   18.68
  -2  20   3   57.45   25.21
  -2  19 -21   10.10   11.76
  -2  19 -21   48.87   22.41
   2 -19  21   22.27   13.47
   2 -19  21   57.46   22.25
  -2  19 -20   -2.54   10.35
   2 -19  20   13.46   15.16
   2 -19  20  -16.44   10.84
  -2  19 -19    4.52   11.63
   2 -19  19   26.40   19.23
   2 -19  19   17.95   16.88
  -2  19 -19   -4.51   14.83
  -2  19 -18  -10.85    9.68
   2 -19  18    5.69   12.80
   2 -19  18   24.21   15.25
  -2  19 -18  -24.69   21.51
   2 -19  17   27.10   17.85
  -2  19 -17   14.97   11.84
  -2  19 -17   19.87   14.83
   2 -19  16   29.80   13.72
   2 -19  16   45.73   17.28
  -2  19 -16   39.78   14.58
  -2  19 -16   15.41   12.03
   2 -19  15   74.37   18.71
   2 -19  15   83.78   21.14
  -2  19 -15   88.74   21.64
   2 -19  14  -17.72   12.55
   2 -19  14    7.48    9.40
  -2  19 -14   21.17   14.05
   2 -19  13   65.26   16.87
  -2  19 -13   49.19   17.63
   2 -19  13   59.09   18.27
   2 -19  12  -12.00    7.70
  -2  19 -12   13.75   10.53
   2 -19  12   -4.48    7.31
   2 -19  11   23.12   13.22
  -2  19 -11   29.11   13.84
   2 -19  11    2.49    8.76
  -2  19 -10   33.19   15.69
  -2  19 -10   -3.78    8.49
   2 -19  10   31.59   15.20
   2 -19  10   45.77   16.99
  -2  19  -9   83.43   23.51
   2 -19   9   77.17   21.03
   2 -19   9   45.89   17.46
  -2  19  -9   46.05   15.35
  -2  19  -8   45.26   19.08
   2 -19   8   48.58   17.33
  -2  19  -8   24.74   10.91
  -2  19  -7   53.88   16.59
  -2  19  -7   89.50   20.65
   2 -19   7  119.40   23.91
   2 -19   7   85.43   23.20
   2 -19   6    7.94   10.19
  -2  19  -6   17.06   15.03
   2 -19   6    4.83   11.27
   2 -19   5   15.43    9.29
  -2  19  -5   31.72   16.55
   2 -19   5   25.50   13.81
   2 -19   4   10.56    9.13
   2 -19   4    3.37    9.70
  -2  19  -4   10.81   14.76
   2 -19   3    6.13    6.88
  -2  19  -3   12.12   14.94
  -2  19  -3   37.15   16.68
   2 -19   3   16.26   14.54
   2 -19   2   53.20   15.24
  -2  19  -2   37.46   18.24
  -2  19  -2   80.33   22.73
   2 -19   2   48.16   21.08
   2 -19   1   -1.83    7.79
  -2  19  -1   10.05   10.46
  -2  19  -1   24.07   14.52
   2 -19   1    5.41   12.26
   2 -19   0   53.59   24.09
  -2  19   0   68.36   20.04
   2 -19   0   61.86   19.71
   2 -19  -1   16.40   16.38
   2 -19  -1   54.66   18.23
  -2  19   1   52.51   19.21
   2 -19  -2   12.49   15.07
   2 -19  -2   20.41   19.99
  -2  19   2   25.27   15.63
  -2  19   2   10.69   12.60
   2 -19  -3   15.56   15.99
  -2  19   3   34.51   19.25
  -2  19   3   -4.95   13.50
   2 -19  -4   19.08   21.65
   2 -19  -4   18.43   17.15
  -2  19   4   28.55   19.79
  -2  19   4   28.94   16.29
   2 -19  -5   11.14   17.46
  -2  19   5    7.32   11.61
   2 -19  -5   13.39   17.75
  -2  19   5    4.19   17.07
  -2  18 -22  158.00   32.46
   2 -18  22  112.13   29.11
   2 -18  22  108.65   27.08
  -2  18 -22  120.63   32.85
  -2  18 -21   25.56   14.44
   2 -18  21    1.44   10.58
   2 -18  21   10.52   16.71
  -2  18 -21   31.80   21.88
  -2  18 -20   -4.96    9.13
  -2  18 -20   40.93   23.88
   2 -18  20    1.03   10.87
   2 -18  20   27.43   16.84
  -2  18 -19    9.05   13.17
   2 -18  19   41.99   19.93
   2 -18  19    8.47   11.24
  -2  18 -18   17.36   12.34
   2 -18  18   42.02   17.12
  -2  18 -18   -3.11   12.83
  -2  18 -17    9.37    7.62
   2 -18  17   27.46   14.73
  -2  18 -17   15.13   11.71
   2 -18  16   43.73   17.15
   2 -18  16   25.83   13.19
  -2  18 -16   -4.46   10.44
   2 -18  15  -11.56   10.54
  -2  18 -15  -11.79   12.18
   2 -18  15   12.87   11.88
   2 -18  14   24.40   14.02
   2 -18  14   22.50   13.92
  -2  18 -14   48.77   14.68
  -2  18 -14   34.06   17.06
   2 -18  13   28.04   14.94
   2 -18  13    7.60   10.39
  -2  18 -13   30.95   15.04
  -2  18 -13   25.07   14.61
   2 -18  12   43.39   16.62
   2 -18  12   16.08   11.46
  -2  18 -12   45.61   17.41
  -2  18 -12   42.45   15.55
   2 -18  11   62.51   18.72
  -2  18 -11   84.74   20.92
  -2  18 -11   74.75   19.66
   2 -18  10   81.74   20.42
  -2  18 -10   90.27   20.23
  -2  18 -10   83.12   21.21
  -2  18  -9  -14.21   10.13
  -2  18  -9   -4.77    6.97
   2 -18   8  139.57   23.66
  -2  18  -8  105.66   22.33
  -2  18  -8  106.46   22.15
   2 -18   7   28.07   13.47
  -2  18  -7   18.50   10.52
  -2  18  -7   15.15    9.21
  -2  18  -6   -8.00   11.86
   2 -18   6   25.35   11.93
  -2  18  -6   41.79   17.45
  -2  18  -5   19.97   10.42
   2 -18   5   -1.99    8.38
   2 -18   5   -7.62    7.86
  -2  18  -5   24.60   17.28
  -2  18  -4   73.23   22.25
   2 -18   4   36.87   16.69
   2 -18   4   19.47   11.67
  -2  18  -4   33.59   17.48
  -2  18  -3   32.48   17.54
  -2  18  -3    6.06   12.43
   2 -18   3    4.64   11.35
   2 -18   3    5.99    6.58
   2 -18   2  -13.62   12.12
   2 -18   2    4.51   13.33
  -2  18  -2    8.11   11.01
   2 -18   1   22.08   12.66
   2 -18   1   10.51   15.06
  -2  18  -1   14.44   13.47
   2 -18   0   33.38   17.62
  -2  18   0   20.23   14.30
  -2  18   0   36.14   14.81
   2 -18   0   52.80   21.17
   2 -18  -1   -6.23    9.66
   2 -18  -1   27.70   14.22
  -2  18   1   31.59   14.63
   2 -18  -2   86.60   25.55
   2 -18  -2   97.54   25.21
  -2  18   2   98.53   27.82
  -2  18   2   59.04   18.39
   2 -18  -3   29.04   16.98
   2 -18  -3   34.91   17.67
  -2  18   3   22.56    9.21
   2 -18  -4    0.57   12.32
   2 -18  -4   19.15   14.21
  -2  18   4  -17.14   14.19
  -2  18   4   18.47   16.39
   2 -18  -5   37.33   21.07
  -2  18   5    8.13   13.66
  -2  18   5   23.97   17.06
   2 -18  -6   31.85   23.97
  -2  18   6   58.14   23.61
   2 -18  -6   47.39   24.88
  -2  18   6   38.19   20.78
   2 -17  22   53.02   21.29
  -2  17 -22  132.57   28.72
   2 -17  22  103.52   26.78
  -2  17 -22  109.09   29.52
   2 -17  21   26.05   16.41
  -2  17 -21   53.53   23.20
  -2  17 -21   69.78   21.44
   2 -17  21   33.05   16.33
  -2  17 -20    9.76   11.38
   2 -17  20    9.51   11.52
   2 -17  20   -2.22   11.07
  -2  17 -20   35.72   21.79
  -2  17 -19   63.42   21.99
  -2  17 -19   27.02   14.01
   2 -17  19   26.08   13.26
  -2  17 -18    5.60    8.63
   2 -17  18   19.06   10.89
  -2  17 -18   -1.35   10.81
   2 -17  18   33.32   12.90
   2 -17  17   92.68   23.86
   2 -17  17   69.32   19.57
[truncated: 2,866,522 more chars]
